# Supplementary material for: Paraburkholderia phymatum Homocitrate Synthase NifV Plays a Key Role for Nitrogenase Activity during Symbiosis with Papilionoids and in Free-Living Growth Conditions
Source: Cells. 2021 Apr 20;10(4):952. doi: 10.3390/cells10040952 (PMC8073898; doi:10.3390/cells10040952)
Supplement: Supplementary file 1 [file cells-10-00952-s001.zip]

Archive with 10 entries (10 files):
- Belles et al_Table S1.pdf
- Belles et al_Table S2.xlsx
- Belles et al_Table S3_proofreading.xlsx
- Belles et al_Table S5.xlsx
- Belles et al_Table S6-S7_proofreading.xlsx
- cells-1113299 TabS4 resub.xlsx
- Figure S3_revised 20210420.jpg
- Figure_S1_300dpi.jpg
- Figure_S2_300dpi.jpg
- Figure_S4_300dpi.jpg
