# Supplementary material for: Paraburkholderia phymatum Homocitrate Synthase NifV Plays a Key Role for Nitrogenase Activity during Symbiosis with Papilionoids and in Free-Living Growth Conditions
Source: Cells. 2021 Apr 20;10(4):952. doi: 10.3390/cells10040952 (PMC8073898; doi:10.3390/cells10040952)
Supplement: Supplementary file 1 [file cells-10-00952-s001.zip › Belles et al_Table S2.xlsx]

## Sheet: Table S2
Table S2: References and accession numbers for all the strains used in the phylogenetic analysis
Strain name	Reference	16S rRNA Accession Number 1	Assembly Accession 2
Bradyrhizobium sp. ORS285	Gully et al. 2017	AF230722.1	GCF_000239755.1
Burkholderia vietnamiensis LMG10929	Gillis et al. 1995	AF097534	GCF_000959445.1
Klebsiella sp. M5a1	Pengra et al. 1958	AY292867.1	GCF_000308735.2
Paraburkholderia acidipaludis NBRC101816	(Aizawa et al. 2010) Sawana et al. 2017	AB513180	GCF_000684975.1
Paraburkholderia aromaticivorans BN5	Lee and Jeon et al. 2018	MF817715.1	GCF_002278075.1
Paraburkholderia aspalathi LMG27731	(Mavengere et al. 2014) Sawana et al. 2017	KC817488	GCF_900116445.1
Paraburkholderia bannensis E25	(Aizawa et al. 2011) Sawana et al. 2015	AB561874	GCF_000685015.1
Paraburkholderia bryophila LMG23644T	(Vandamme et al. 2007) Sawana et al. 2015	AM489501	GCF_003269035.1
Paraburkholderia caballeronis MTLG7	(Martinez et al. 2014) Sawana et al. 2017	KY596053	GCF_900109675.1
Paraburkholderia caffeinilytica CF1	Gao et al. 2016	KT607985	GCF_003368325.1
Paraburkholderia caledonica LMG19076	(Coenye et al. 2001) Sawana et al. 2015	AF215704	GCF_000685095.1
Paraburkholderia caribensis MWAP64T	(Achouak et al. 1999) Sawana et al. 2015	Y17009	GCF_001449005.1
Paraburkholderia diazotrophica LMG26031	(Sheu et al. 2013) Sawana et al. 2015	HM366717	GCF_900108945.1
Paraburkholderia dilworthii WSM3556	(De Meyer et al. 2014) Sawana et al. 2015	HQ698908	GCF_000472525.1
Paraburkholderia eburnea JCM18070	(Kang et al. 2014) Sawana et al. 2015	JQ692176	GCF_002917095.1
Paraburkholderia ferrariae NBRC106233	(Valverde et al. 2006) Sawana et al. 2015	DQ514537	GCF_000685035.1
Paraburkholderia fungorum LMG16225	(Coenye et al. 2001) Sawana et al. 2015	AF215705	GCF_000685055.1
Paraburkholderia ginsengisoli KMY03	(Kim et al. 2006) Sawana et al. 2015	AB201286	GCF_000739735.1
Paraburkholderia ginsengiterrae JCM19888	(Farh et al. 2015) Dobritsa and Samadpour 2016	KF915802	GCF_001645125.1
Paraburkholderia graminis C4D1M	(Viallard et al. 1998) Sawana et al. 2015	U96939	GCF_000172415.1
Paraburkholderia heleia NBRC101817	(Aizawa et al. 2010) Sawana et al. 2015	AB495123	GCF_000739775.1
Paraburkholderia hiiakae I2	Weber and King et al. 2017	JF763857	Not available
Paraburkholderia hospita LMG20598	(Goris et al. 2003) Sawana et al. 2015	AY040365	GCF_900108355.1
Paraburkholderia kirstenboschensis KB15	(Steenkamp et al. 2016) Dobritsa and Samadpour et al. 2016	HF674707	GCF_001636975.1
Paraburkholderia kururiensis JCM10599	(Zhang et al. 2000) Sawana et al. 2015	AB024310	GCF_003986935.1
Paraburkholderia megapolitana LMG23650	(Vandamme et al. 2007) Sawana et al. 2015	AM489502	GCF_007556815.1
Paraburkholderia metrosideri DNBP6-1T	Weber and King et al. 2017	JF763856	Not available
Paraburkholderia mimosarum LMG23256	(Chen et al. 2006) Sawana et al. 2015	AY752958	GCF_000472825.1
Paraburkholderia monticola JC2948	(Baek et al. 2015) Dobritsa and Samadpour et al. 2016	KF155692	GCF_001580545.1
Paraburkholderia nodosa DSM21604	(Chen et al. 2007) Sawana et al. 2015	AY773189	GCF_000519185.1
Paraburkholderia oxyphila NBRC105797	(Otsuka et al. 2011) Sawana et al. 2015	AB488692	GCF_000685075.1
Paraburkholderia peleae PP52-1	Weber and King et al. 2017	JF763849	Not available
Paraburkholderia phenazinium LMG2247	(Bell and Turner et al. 1973) Sawana et al. 2015	U96936	GCF_900100735.1
Paraburkholderia phenoliruptrix BR3459a	(Coenye et al. 2005) Sawana et al. 2015	AY435213	GCF_000300095.1
Paraburkholderia phymatum STM815	(Vandamme et al. 2003) Sawana et al. 2015	AJ302312	GCF_000020045.1
Paraburkholderia phytofirmans PsJN	(Sessitsch et al. 2005) Sawana et al. 2015	AY497470	GCF_000020125.1
Paraburkholderia piptadeniae STM7183	Bournaud et al. 2017	LN875219.1	GCF_900007165.1
Paraburkholderia rhizosphaerae LMG29544	(Lee and Whang et al. 2015) Dobritsa and Samadpour et al. 2016	AB365791	GCF_004366595.1
Paraburkholderia ribeironis STM7296	Bournaud et al. 2017	LN875221.1	GCF_900019265.1
Paraburkholderia sacchari LMG19450	(Brämer et al. 2001) Sawana et al. 2015	HQ849100	GCF_000785435.1
Paraburkholderia sartisoli LMG24000	(Vanlaere et al. 2008) Sawana et al. 2015	AF061872	GCF_900107685.1
Paraburkholderia sediminicola LMG24238	(Lim et al. 2008) Sawana et al. 2015	EU035613	GCF_900104005.1
Paraburkholderia silvatlantica SRMrh20	(Perin et al. 2006) Sawana et al. 2015	AY965240	GCF_004363225.1
Paraburkholderia sprentiae WSM5005	(De Meyer et al. 2013) Sawana et al. 2015	HF549035	GCF_001865575.1
Paraburkholderia susongensis LMG29540	(Gu et al. 2015) Dobritsa and Samadpour et al. 2016	KJ746438	GCF_900177725.1
Paraburkholderia terrae DSM17804	(Yang et al. 2006) Sawana et al. 2015	AB201285	GCF_002902925.1
Paraburkholderia terricola Mhs1	(Goris et al. 2003) Sawana et al. 2015	AY040362	GCF_003330825.1
Paraburkholderia tropica Ppe8	(Reis et al. 2004) Sawana et al. 2015	AJ420332	GCF_002071575.1
Paraburkholderia tuberum STM678	(Vandamme et al. 2003) Sawana et al. 2015	AJ302311	GCF_900101795.1
Paraburkholderia unamae MTI-641	(Caballero-Mellado et al. 2004) Sawana et al. 2015	AY221956	GCF_003096875.1
Paraburkholderia xenovorans LB400	(Goris et al. 2004) Sawana et al. 2015	U86373	GCF_000013645.1
Trinickia symbiotica JPY-345	(Sheu et al. 2012) Estrada-de Los Santos et al. 2018	HM357233	GCF_002934455.1
1 Accession number of the 16 rRNA sequence according to the GeneBank database
2 Accession number of the genome assembly according to the NCBI Reference Sequence database
