# Supplementary material for: Paraburkholderia phymatum Homocitrate Synthase NifV Plays a Key Role for Nitrogenase Activity during Symbiosis with Papilionoids and in Free-Living Growth Conditions
Source: Cells. 2021 Apr 20;10(4):952. doi: 10.3390/cells10040952 (PMC8073898; doi:10.3390/cells10040952)
Supplement: Supplementary file 1 [file cells-10-00952-s001.zip › Belles et al_Table S3_proofreading.xlsx]

## Sheet: Table S3
Table S3: BLASTP results in the Paraburkholderia group presenting at least a 70% of identity and an e-value lower than 1 e-5 to P. phymatum NifV protein sequence. The comparison with the annotated NifV amino acid sequences from the nitrogen-fixing strains Burkholderia vietnamiensis LMG 10929, Trinickia symbiotica JPY-345, Klebsiella sp. M5aI and Bradyrhizobium sp. ORS285 are also shown in this an…
Subject Gene ID 1	Subject Gene Description	Genome ID 2	Strain name	Query Start Coordinate	Query End Coordinate	Subject Start Coordinate	Subject End Coordinate	% Identity
2774645264	homocitrate synthase NifV	2773857835	Bradyrhizobium sp. ORS285	1	355	38	392	49
2636890125	homocitrate synthase NifV	2636415515	Burkholderia vietnamiensis LMG 10929	1	371	1	371	76
2769223557	homocitrate synthase NifV	2767802212	Klebsiella sp. M5al	1	363	1	363	46
2775520241	homocitrate synthase NifV	2775506701	Paraburkholderia aromaticivorans BN5	1	378	1	378	75
2856291630	homocitrate synthase NifV	2856287931	Paraburkholderia bannensis E25	1	378	1	378	81
2653831055	homocitrate synthase NifV	2651870119	Paraburkholderia caballeronis LMG 26416	1	378	1	378	80
2656925996	homocitrate synthase NifV	2654588103	Paraburkholderia diazotrophica LMG 26031	1	378	1	378	99
2509126110	homocitrate synthase NifV	2508501124	Paraburkholderia dilworthii WSM3556	1	378	1	378	85
2509124890	homocitrate synthase NifV	2508501124	Paraburkholderia dilworthii WSM3556	3	378	3	378	74
2583264141	homocitrate synthase NifV	2582580766	Paraburkholderia ferrariae NBRC 106233	1	378	1	378	81
2600826253	homocitrate synthase NifV	2600255069	Paraburkholderia heleia NBRC 101817	1	372	1	372	80
2682439033	homocitrate synthase NifV	2681812994	Paraburkholderia kirstenboschensis KB 15	1	378	1	378	85
2682438897	homocitrate synthase NifV	2681812994	Paraburkholderia kirstenboschensis KB 15	3	378	3	378	72
2580569432	homocitrate synthase NifV	2579778690	Paraburkholderia kururiensis JCM 10599	1	378	1	378	78
2513565155	homocitrate synthase NifV	2513237083	Paraburkholderia mimosarum LMG 23256	1	378	1	378	78
2516024894	homocitrate synthase NifV	2515154189	Paraburkholderia nodosa DSM 21604	1	371	1	371	77
2518906522	homocitrate synthase NifV	2518645580	Paraburkholderia phenoliruptrix BR3459	1	378	1	378	99
642599271	homocitrate synthase	642555112	Paraburkholderia phymatum STM815	1	378	1	378	100
2792841362	homocitrate synthase NifV	2791355137	Paraburkholderia piptadeniae STM7183	1	378	1	378	93
2753569237	homocitrate synthase NifV	2751185846	Paraburkholderia ribeironis STM7296	1	378	1	378	84
2511094611	homocitrate synthase NifV	2510917014	Paraburkholderia silvatlantica SRMrh-20	1	372	1	372	80
2719644274	homocitrate synthase NifV	2718217991	Paraburkholderia sprentiae WSM5005	1	378	1	378	86
2719637242	homocitrate synthase NifV	2718217991	Paraburkholderia sprentiae WSM5005	1	378	1	378	85
2719644298	homocitrate synthase NifV	2718217991	Paraburkholderia sprentiae WSM5005	3	378	3	378	75
2857349037	homocitrate synthase NifV	2857341469	Paraburkholderia tropica Ppe8	1	378	10	387	81
2512348633	homocitrate synthase NifV	2512047030	Paraburkholderia tuberum STM678	1	378	1	378	86
2512348656	homocitrate synthase NifV	2512047030	Paraburkholderia tuberum STM678	3	378	3	378	74
2501079467	Isopropylmalate/homocitrate/citramalate synthases	2501025502	Paraburkholderia unamae MTI-641	135	372	1	238	81
637951256	Putative homocitrate synthase	637000053	Paraburkholderia xenovorans LB400	1	378	1	378	76
2710194083	homocitrate synthase NifV	2708743149	Trinickia symbiotica JPY-345	1	370	1	370	73
1Gene identifier according to the JGI MGI database
2Genome identifier according to the JGI MGI database
