# Supplementary material for: Paraburkholderia phymatum Homocitrate Synthase NifV Plays a Key Role for Nitrogenase Activity during Symbiosis with Papilionoids and in Free-Living Growth Conditions
Source: Cells. 2021 Apr 20;10(4):952. doi: 10.3390/cells10040952 (PMC8073898; doi:10.3390/cells10040952)
Supplement: Supplementary file 1 [file cells-10-00952-s001.zip › Belles et al_Table S5.xlsx]

## Sheet: Table S5
Table S5: Number of colony-forming cells (CFU) obtained from strains re-isolated after 64 days of incubation in nitrogen replete (15 mM NH4Cl) and nitrogen limiting (0.3 mM NH4Cl) growth media.
Strain	Average (x109 CFU)
	15 mM NH4Cl	0.3 mM NH4Cl
Klebsiella sp. M5a1	3.87 ± 1.82	5.74 ± 0.52
P. phymatum STM815	4.88 ± 3.82	0.62 ± 0.22
nifV_F	9.85 ± 6.06	1.51 ± 0.78
nifV_F + 1 mM Homocitrate	13.51 ± 7.07	1.20 ± 1.04
nifV_F +pBBRMC5-nifV	7.14 ± 0.56	1.02 ± 0.52
±Indicates the standard deviation of the average of the CFU of the replicates. Paired t-test (p-value < 0.05) showed no significant difference in CFU between both conditions for each strain
