# Supplementary material for: Paraburkholderia phymatum Homocitrate Synthase NifV Plays a Key Role for Nitrogenase Activity during Symbiosis with Papilionoids and in Free-Living Growth Conditions
Source: Cells. 2021 Apr 20;10(4):952. doi: 10.3390/cells10040952 (PMC8073898; doi:10.3390/cells10040952)
Supplement: Supplementary file 1 [file cells-10-00952-s001.zip › Belles et al_Table S6-S7_proofreading.xlsx]

## Sheet: Table S6
Table S6: Enrichment analysis of KEGG pathways in metabolites detected in Phaseolus vulgaris (bean), Vigna unguiculata (cowpea), Macroptilium atropurpureum (siratro) and Mimosa pudica (mimosa) nodules induced by P. phymatum STM815 wild-type (wt) compared to uninoculated roots (roots). The enrichment analysis was performed using the KEGG bacteria and plant databases.
Enriched KEGG Pathway 1	Bean wt nod > root q-value 2	Cowpea wt nod > root q-value 2	Siratro wt nod > root q-value 2	Mimosa wt nod > root q-value 2
Bacteria KEGG database
Alanine, aspartate and glutamate metabolism	4,91E-03	1,86E-02	1,44E-03
Arginine and proline metabolism	4,91E-03	8,39E-05	1,83E-04	6,02E-04
beta-Alanine metabolism		2,68E-04
Cyanoamino acid metabolism	1,08E-02	1,33E-04
Cysteine and methionine metabolism		5,68E-03
D-Glutamine and D-glutamate metabolism			9,14E-03
Galactose metabolism		5,68E-03	1,44E-03
Glycine, serine and threonine metabolism			1,92E-02
Lysine biosynthesis	4,91E-03	1,03E-04	4,66E-04	8,94E-04
Lysine degradation	1,79E-03	8,45E-05	6,78E-03
Novobiocin biosynthesis	2,89E-03
Pentose and glucuronate interconversions			9,13E-03
Tryptophan metabolism		1,86E-02	1,64E-02
Valine, leucine and isoleucine biosynthesis	2,89E-03		1,92E-02
Plant KEGG database
ABC transporters		4,71E-04
Alanine, aspartate and glutamate metabolism		8,66E-03
Amino sugar and nucleotide sugar metabolism		8,83E-04
Aminoacyl-tRNA biosynthesis		8,83E-04
Arginine and proline metabolism	4,67E-04	3,87E-05	1,72E-04	3,15E-04
Arginine biosynthesis		8,66E-03
Ascorbate and aldarate metabolism			2,52E-03
beta-Alanine metabolism		8,83E-04
C5-Branched dibasic acid metabolism			9,26E-03
Cyanoamino acid metabolism	1,33E-02	1,09E-05
Cysteine and methionine metabolism		4,21E-03
Flavone and flavonol biosynthesis				9,89E-03
Fructose and mannose metabolism		1,18E-02	1,74E-02
Galactose metabolism		4,00E-05
Glycine, serine and threonine metabolism		7,87E-03
Inositol phosphate metabolism			2,85E-03
Lysine biosynthesis	9,13E-03	3,87E-05	5,53E-04	2,67E-03
Lysine degradation	5,41E-05	8,83E-04	1,59E-03	1,14E-02
Monobactam biosynthesis		1,21E-02
Pantothenate and CoA biosynthesis		1,18E-02
Pentose and glucuronate interconversions			2,52E-03
Porphyrin and chlorophyll metabolism	1,58E-02		5,48E-03
Propanoate metabolism			9,90E-05
Pyrimidine metabolism		8,66E-03
Tryptophan metabolism		8,66E-03	2,85E-03
Valine, leucine and isoleucine biosynthesis	9,13E-03
Valine, leucine and isoleucine degradation			9,26E-03
1 KEGG pathways
2 For each plant host, only categories enriched with a q-value ≤ 0.02 among the metabolites showing a statistically significant increase in nodules induced by P. phymatum wild-type (wt) in comparison with uninoculated roots were taken.
CoA: Coenzyme A

## Sheet: Table S7
Table S7. Host specific metabolites showing increased levels in nodules of one out of the four tested plants. The log2 fold change of metabolite level in Phaseolus vulgaris (bean) or Vigna unguiculata (cowpea) or Macroptilium atropurpureum (siratro) or Mimosa pudica (mimosa) nodules induced by P. phymatum STM815 wild-type (wt nod) compared to uninoculated roots (root) is given.
Metabolites 1	ID 1	log2FC (wt nod vs. root) 2
More abundant in bean nodules induced by P. phymatum wild-type
Isopropylmaleate	C02631	2,4
3-Propylmalate	C02504	2,3
3-Phosphonooxypyruvate	C03232	2,0
Deoxyribose	C01801	1,8
Glutamine	C00064	1,7
2-C-Methyl-D-erythritol 2,4-cyclodiphosphate	C11453	1,6
Indole-3-acetate	C00954	1,5
Tyrosine	C00082	1,5
Ectoine	C06231	1,5
3-Ketolactose	C05403	1,4
2-Phenylacetamide	C02505	1,3
Dihydrothymine	C00906	1,1
Porphobilinogen	C00931	1,1
D-2-Hydroxyisocaproate	C06103	1,0
Shikimate	C00493	0,7
Mevalonate	C00418	0,7
Dihydrozeatin-O-glucoside	C16448	0,6
4-Methyl-2-oxopentanoate	C00233	0,6
Xanthosine 5'-phosphate	C00655	0,6
2-Phosphoglycolate	C00988	0,6
Methionine	C00073	0,5
More abundant in cowpea nodules induced by P. phymatum wild-type
Asparagine	C00152	2,7
Pyrogallic acid	C02814	2,7
Dihydrouracil	C00429	2,5
(1R,6R)-6-Hydroxy-2-succinylcyclohexa-2,4-diene-1-carboxylate	C05817	2,3
Sinapate	C00482	2,3
N-Succinyl-LL-2,6-diaminoheptanedioate	C04421	2,0
Acetylglucosamine sulfate	C04132	1,9
Pyridoxal	C00250	1,8
Aspartate	C00049	1,7
Acetylornithine	C00437	1,6
Butanal	C01412	1,6
Acrylamide	C01659	1,4
Anthranilate	C00108	1,4
Ureidoglycine	C02091	1,4
Phthalate	C01606	1,1
Arginine	C00062	1,1
Allantoin	C02348	1,0
Iminoacetate	C15809	1,0
Glutamate	C00025	1,0
4-Acetamidobutanoate	C02946	0,8
Guanosine	C00387	0,8
Aminobutanoic acid	C00334	0,8
Hippurate	C01586	0,7
Prunasin	C00844	0,6
Uracil	C00106	0,6
Sinapyl alcohol	C02325	0,6
7-Methyluric acid	C16355	0,5
More abundant in siratro nodules induced by P. phymatum wild-type
S-(Formylmethyl)glutathione	C14871	1,9
Cytidine	C00475	1,5
Hydroxyadipate	C02991	1,1
5,10-Methenyltetrahydrofolate	C00445	0,8
Hexuronate	C00191	0,7
Fumarate	C00122	0,7
(9Z)-Hexadecenoic acid	C08362	0,7
Primary fluorescent chlorophyll catabolite	C18098	0,7
Hexonic acid	C00257	0,6
Malate	C00149	0,6
Tartaric acid	C00552	0,5
Glucono-lactone	C00198	0,5
More abundant in mimosa nodules induced by P. phymatum wild-type
2',7-Dihydroxy-4',5'-methylenedioxyisoflavone	C16226	2,0
Kaempferol 3-O-glucoside	C12249	1,8
Rutin	C05625	1,5
Homoeriodictyol chalcone	C16405	1,4
(R)-3-((R)-3-Hydroxybutanoyloxy)butanoate	C04546	1,4
Pratensein	C10520	1,4
(-)-Vestitone	C00786	1,3
3-Hydroxyanthranilate	C00632	0,8
Hexosamine P	C00352	0,6
Tetradecanoyl-CoA	C02593	0,6
(6Z,9Z,12Z)-Octadecatrienoic acid	C06426	0,5
L-Adrenaline	C00788	0,5
1 Metabolite name and ID according to the KEGG database
2 log2 of the metabolite level fold change (FC), comparing nodules induced by wild-type (wt nod) with uninoculated roots (root) for each plant host (bean, cowpea, siratro and mimosa)
CoA: Coenzyme A, P: phosphate
