# Supplementary material for: Paraburkholderia phymatum Homocitrate Synthase NifV Plays a Key Role for Nitrogenase Activity during Symbiosis with Papilionoids and in Free-Living Growth Conditions
Source: Cells. 2021 Apr 20;10(4):952. doi: 10.3390/cells10040952 (PMC8073898; doi:10.3390/cells10040952)
Supplement: Supplementary file 1 [file cells-10-00952-s001.zip › cells-1113299 TabS4 resub.xlsx]

## Sheet: injections
Table S4: Raw metabolomics data including injections (see sheet "injections"), ions (see sheet "ions"), ions annotations (see sheet "annotation") and intensities (see sheet "intensities").
dsIdx	dsSampleName	dsPert	dsSequence	dsUser1	dsUser2	dsUser3	dsUser4
1	gipi3_32	WT | 3 | mimosa	1	WT	mimosa	3	mimosa WT
2	gipi3_32	WT | 3 | mimosa	2	WT	mimosa	3	mimosa WT
3	gipi3_22	WT | 2 | siratro	3	WT	siratro	2	siratro WT
4	gipi3_22	WT | 2 | siratro	4	WT	siratro	2	siratro WT
11	gipi3_03	WT | 1 | bean	11	WT	bean	1	bean WT
12	gipi3_03	WT | 1 | bean	12	WT	bean	1	bean WT
15	gipi3_11	not | 3 | cowpea	15	not	cowpea	3	cowpea not
16	gipi3_11	not | 3 | cowpea	16	not	cowpea	3	cowpea not
17	gipi3_30	WT | 1 | mimosa	17	WT	mimosa	1	mimosa WT
18	gipi3_30	WT | 1 | mimosa	18	WT	mimosa	1	mimosa WT
23	gipi3_28	not | 2 | mimosa	23	not	mimosa	2	mimosa not
24	gipi3_28	not | 2 | mimosa	24	not	mimosa	2	mimosa not
27	gipi3_14	WT | 3 | cowpea	27	WT	cowpea	3	cowpea WT
28	gipi3_14	WT | 3 | cowpea	28	WT	cowpea	3	cowpea WT
31	gipi3_05	WT | 3 | bean	31	WT	bean	3	bean WT
32	gipi3_05	WT | 3 | bean	32	WT	bean	3	bean WT
33	gipi3_29	not | 3 | mimosa	33	not	mimosa	3	mimosa not
34	gipi3_29	not | 3 | mimosa	34	not	mimosa	3	mimosa not
35	gipi3_21	WT | 1 | siratro	35	WT	siratro	1	siratro WT
36	gipi3_21	WT | 1 | siratro	36	WT	siratro	1	siratro WT
39	gipi3_31	WT | 2 | mimosa	39	WT	mimosa	2	mimosa WT
40	gipi3_31	WT | 2 | mimosa	40	WT	mimosa	2	mimosa WT
41	gipi3_27	not | 1 | mimosa	41	not	mimosa	1	mimosa not
42	gipi3_27	not | 1 | mimosa	42	not	mimosa	1	mimosa not
45	gipi3_19	not | 2 | siratro	45	not	siratro	2	siratro not
46	gipi3_19	not | 2 | siratro	46	not	siratro	2	siratro not
49	gipi3_01	not | 1 | bean	49	not	bean	1	bean not
50	gipi3_01	not | 1 | bean	50	not	bean	1	bean not
51	gipi3_23	WT | 3 | siratro	51	WT	siratro	3	siratro WT
52	gipi3_23	WT | 3 | siratro	52	WT	siratro	3	siratro WT
53	gipi3_02	not | 2 | bean	53	not	bean	2	bean not
54	gipi3_02	not | 2 | bean	54	not	bean	2	bean not
55	gipi3_04	WT | 2 | bean	55	WT	bean	2	bean WT
56	gipi3_04	WT | 2 | bean	56	WT	bean	2	bean WT
57	gipi3_18	not | 1 | siratro	57	not	siratro	1	siratro not
58	gipi3_18	not | 1 | siratro	58	not	siratro	1	siratro not
61	gipi3_13	WT | 2 | cowpea	61	WT	cowpea	2	cowpea WT
62	gipi3_13	WT | 2 | cowpea	62	WT	cowpea	2	cowpea WT
63	gipi3_09	not | 1 | cowpea	63	not	cowpea	1	cowpea not
64	gipi3_09	not | 1 | cowpea	64	not	cowpea	1	cowpea not
65	gipi3_20	not | 3 | siratro	65	not	siratro	3	siratro not
66	gipi3_20	not | 3 | siratro	66	not	siratro	3	siratro not
67	gipi3_10	not | 2 | cowpea	67	not	cowpea	2	cowpea not
68	gipi3_10	not | 2 | cowpea	68	not	cowpea	2	cowpea not
69	gipi3_12	WT | 1 | cowpea	69	WT	cowpea	1	cowpea WT
70	gipi3_12	WT | 1 | cowpea	70	WT	cowpea	1	cowpea WT
WT: Paraburkholderia phymatum STM815; not: root not inoculated

## Sheet: ions
Table S4: Raw metabolomics data including injections (see sheet "injections"), ions (see sheet "ions"), ions annotations (see sheet "annotation") and intensities (see sheet "intensities").
ionIdx 1	ionMz 2	Additional Information about the Top Annotations 3
		Name	IDs	Formula	Ion	Score
1	55.0188	Acrolein	C05986	C3H4O	-H(-)	100
2	57.0345	Acetone	C00207	C3H6O	-H(-)	100
3	58.0296	Acetamide	C06735	C2H5NO	-H(-)	100
4	59.0137	Acetatic acid	C00033; C00266	C2H4O2	-H(-)	100
5	60.993	Carbonic acid	C01353	H2CO3	-H(-)	100
6	69.0344	Butynol	C20701	C4H6O	-H(-)	100
7	70.0296	Acrylamide	C01659	C3H5NO	-H(-)	100
8	71.0137	Propenoic acid C3:1	C00511; C00546	C3H4O2	-H(-)	100
9	71.05	Butanal	C01412	C4H8O	-H(-)	100
10	72.0088	Iminoacetate	C15809	C2H3NO2	-H(-)	100
11	72.0453	Aminoacetone	C01888; C05665	C3H7NO	-H(-)	100
12	72.9929	Glyoxylic acid	C00048	C2H2O3	-H(-)	100
13	73.0294	C3:0 (Propionic acid)	C00163; C00937	C3H6O2	-H(-)	100
14	74.0246	Glycine	C00037	C2H5NO2	-H(-)	100
15	75.0087	Glycolate	C00160	C2H4O3	-H(-)	100
16	83.0502	3-Methyl-2-butenal	C07330	C5H8O	-H(-)	100
17	84.0453	Acetone cyanohydrin	C02659	C4H7NO	-H(-)	100
18	85.0294	Succinic aldehyde	C00741	C4H6O2	-H(-)	100
19	86.0247	Dehydroalanine	C02218	C3H5NO2	-H(-)	100
20	86.061	4-Aminobutyraldehyde	C00555	C4H9NO	-H(-)	100
21	87.0088	Pyruvate	C00022; C00222	C3H4O3	-H(-)	100
22	87.0451	C4:0 (Butyric acid)	C00246; C00810; C01769	C4H8O2	-H(-)	100
23	88.0403	Alanine	C00041; C00099; C00133; C00213; C01401	C3H7NO2	-H(-)	100
24	88.988	Oxalic acid	C00209	C2H2O4	-H(-)	100
25	89.0244	Lactate	C00184; C00186; C00256; C00577; C01013	C3H6O3	-H(-)	100
26	89.0607	Butanediol	C03046; C20657	C4H10O2	-H(-)	100
27	93.0345	Phenol	C00146	C6H6O	-H(-)	100
28	95.0138	Furfural	C07090; C14279	C5H4O2	-H(-)	100
29	98.0611	(2R)-2-Hydroxy-2-methylbutanenitrile	C18796	C5H9NO	-H(-)	100
30	99.0815	Cyclohexanol	C08492	C6H12O	-H(-)	100
31	100.04	Homoserine lactone	C01234	C4H7NO2	-H(-)	100
32	100.077	Pentanamide	C12455	C5H11NO	-H(-)	100
33	101.024	Oxobutanoic acid	C00109; C00164; C00232; C00349; C06002	C4H6O3	-H(-)	100
34	102.056	Aminobutanoic acid (ABA)	C00334; C01205; C02356; C03284	C4H9NO2	-H(-)	100
35	103.004	Hydroxypyruvate	C00168; C00383; C01146	C3H4O4	-H(-)	100
36	103.04	Hydroxybutanoic acid	C00989; C01089; C05984; C06001	C4H8O3	-H(-)	100
37	104.035	Serine	C00065; C00740	C3H7NO3	-H(-)	100
38	105.019	D-Glyceric acid	C00258	C3H6O4	-H(-)	100
39	107.014	Benzoquinone	C00472	C6H4O2	-H(-)	100
40	107.05	Benzyl alcohol	C01467; C01468	C7H8O	-H(-)	100
41	109.029	Catechol	C00090; C00530	C6H6O2	-H(-)	100
42	109.04	N-Acetylimidazole	C05130	C5H6N2O	-H(-)	100
43	110.037	Cytosine	C00380	C4H5N3O	-H(-)	100
44	111.009	Furoic acid	C01546	C5H4O3	-H(-)	100
45	111.02	Uracil	C00106	C4H4N2O2	-H(-)	100
46	112.04	Pyrroline carboxylic acid	C03564; C03912	C5H7NO2	-H(-)	100
47	113.024	2-Hydroxy-2,4-pentadienoic acid	C00596; C07091	C5H6O3	-H(-)	100
48	113.036	Dihydrouracil	C00429; C02512; C02565	C4H6N2O2	-H(-)	100
49	113.061	epsilon-Caprolactone	C01880	C6H10O2	-H(-)	100
50	114.056	Proline	C00148; C00763	C5H9NO2	-H(-)	100
51	115.004	Fumarate	C00122; C01384	C4H4O4	-H(-)	100
52	115.04	Ketovaline	C00141; C03273	C5H8O3	-H(-)	100
53	116.035	Aspartate semialdehyde	C00441; C03508	C4H7NO3	-H(-)	100
54	116.072	Valine; Betaine	C00183; C00431; C00719	C5H11NO2	-H(-)	100
55	117.019	Succinate	C00042; C02170	C4H6O4	-H(-)	100
56	118.051	Threonine	C00188; C00263; C05519	C4H9NO3	-H(-)	100
57	118.981	Mercaptopyruvic acid	C00957	C3H4O3S	-H(-)	100
58	119.05	Phenylacetaldehyde	C00601; C05627; C06758; C07209; C07214	C8H8O	-H(-)	100
59	120.012	Cys	C00097; C00736; C00793	C3H7NO2S	-H(-)	100
60	120.045	Benzamide	C09815	C7H7NO	-H(-)	100
61	120.996	3-Mercaptolactate	C05823	C3H6O3S	-H(-)	100
62	121.029	Benzoate	C00180; C00633; C03067	C7H6O2	-H(-)	100
63	122.025	Nicotinate	C00253	C6H5NO2	-H(-)	100
64	122.975	Sulfoacetaldehyde	C00593	C2H4O4S	-H(-)	100
65	122.985	Phosphonoacetaldehyde	C03167	C2H5O4P	-H(-)	100
66	123.045	Orcinol	C02923; C06730	C7H8O2	-H(-)	100
67	124.007	Taurine	C00245	C2H7NO3S	-H(-)	100
68	124.016	2-Aminoethylphosphonate	C03557	C2H8NO3P	-H(-)	100
69	125.024	Pyrogallic acid	C02814; C11101	C6H6O3	-H(-)	94
70	126.056	(S)-2,3,4,5-Tetrahydropyridine-2-carboxylate	C00450; C04092	C6H9NO2	-H(-)	100
71	127.04	Dihydro-4,4-dimethyl-2,3-furandione	C20240	C6H8O3	-H(-)	100
72	127.051	Dihydrothymine	C00906; C05715	C5H8N2O2	-H(-)	100
73	128.035	Oxoproline	C01879; C04281; C04282	C5H7NO3	-H(-)	100
74	128.072	Pipecolate	C00408; C05936	C6H11NO2	-H(-)	100
75	129.019	Itaconate	C00433; C00490; C02226	C5H6O4	-H(-)	100
76	129.056	4-Methyl-2-oxopentanoate	C00233; C00671; C06102	C6H10O3	-H(-)	100
77	129.103	N-Acetylputrescine	C02714	C6H14N2O	-H(-)	100
78	129.115	4-Trimethylammoniobutanal	C01149	C7H16NO	-H(-)	100
79	130.014	2-Oxosuccinamate	C02362; C05840	C4H5NO4	-H(-)	100
80	130.051	5-Aminolevulinic acid	C00430; C01157; C01165; C03440; C03741	C5H9NO3	-H(-)	100
81	130.087	(Iso)Leucine	C00123; C00407	C6H13NO2	-H(-)	100
82	130.998	Oxaloacetic acid	C00036	C4H4O5	-H(-)	100
83	131.035	Glutarate	C00489; C00900; C03589; C04181; C06010	C5H8O4	-H(-)	100
84	131.046	Asparagine	C00152; C02642	C4H8N2O3	-H(-)	100
85	131.071	D-2-Hydroxyisocaproate	C06103	C6H12O3	-H(-)	100
86	132.03	Aspartate	C00049; C00402	C4H7NO4	-H(-)	100
87	132.039	Ureidoglycine	C02091	C3H7N3O3	-H(-)	16
88	133.015	Malate	C00149; C00497; C03064	C4H6O5	-H(-)	71
89	133.051	Deoxyribose	C01801; C04039; C04272	C5H10O4	-H(-)	100
90	134.047	2-Hydroxymethylserine	C06056	C4H9NO4	-H(-)	100
91	134.062	2-Phenylacetamide	C02505; C16075; C19714	C8H9NO	-H(-)	100
92	135.045	Phenyl acetate	C01454; C03765; C06224; C07086; C07211; C07215	C8H8O2	-H(-)	100
93	136.04	Anthranilate	C00108; C00568	C7H7NO2	-H(-)	100
94	136.077	Tyramine	C00483	C8H11NO	-H(-)	100
95	137.025	4-Hydroxybenzoate	C00156; C00587; C00805	C7H6O3	-H(-)	100
96	137.036	Urocanate	C00785	C6H6N2O2	-H(-)	100
97	137.097	Isophorone	C16323	C9H14O	-H(-)	100
98	138.98	Acetyl-P	C00227; C05682	C2H5O5P	-H(-)	100
99	139.04	2,3,5-Trihydroxytoluene	C14110	C7H8O3	-H(-)	100
100	140.035	2-Aminomuconate semialdehyde	C03824	C6H7NO3	-H(-)	100
101	140.082	Histidinol	C00860	C6H11N3O	-H(-)	76
102	141.02	2-Hydroxymuconate semialdehyde	C02480; C03586; C14610; C20448	C6H6O4	-H(-)	100
103	141.067	Ectoine	C06231	C6H10N2O2	-H(-)	100
104	142.033	5-(2-Hydroxyethyl)-4-methylthiazole	C04294	C6H9NOS	-H(-)	100
105	144.03	2-Oxoglutaramate	C00940	C5H7NO4	-H(-)	100
106	144.066	4-Acetamidobutanoate	C02946; C03656; C04076	C6H11NO3	-H(-)	100
107	145.014	Oxoglutarate	C00026	C5H6O5	-H(-)	85
108	145.051	2-Dehydropantoate	C00966; C06006; C14463	C6H10O4	-H(-)	100
109	145.062	Glutamine	C00064; C00819	C5H10N2O3	-H(-)	100
110	146.046	Glutamate	C00025; C00217; C00302; C00979; C05938	C5H9NO4	-H(-)	30
111	147.012	4-Methylthio-2-oxobutanoic acid	C01180	C5H8O3S	-H(-)	100
112	147.03	Hydroxyglutarate	C00684; C01114; C02266; C02612; C02614; C02630; C03826; C06032	C5H8O5	-H(-)	100
113	147.045	Cinnamate	C00423; C05608	C9H8O2	-H(-)	100
114	147.066	Mevalonate	C00418; C00522; C06007	C6H12O4	-H(-)	100
115	148.043	Methionine	C00073	C5H11NO2S	-H(-)	100
116	149.009	Tartaric acid	C00552; C00898	C4H6O6	-H(-)	100
117	149.046	Pentose	C00121; C00181; C00259; C00309; C00310	C5H10O5	-H(-)	100
118	151.026	Xanthine	C00385	C5H4N4O2	-H(-)	100
119	151.04	(S)-Mandelate	C01984; C04043; C05852; C14088; C14103	C8H8O3	-H(-)	100
120	151.061	Xylitol	C00379; C01904	C5H12O5	-H(-)	100
121	152.002	3-Sulfino-L-alanine	C00606	C3H7NO4S	-H(-)	100
122	152.036	3-Hydroxyanthranilate	C00632	C7H7NO3	-H(-)	100
123	152.072	Dopamine	C03758	C8H11NO2	-H(-)	100
124	152.995	Propanoyl phosphate	C02876	C3H7O5P	-H(-)	100
125	153.019	3,4-Dihydroxybenzoate	C00230	C7H6O4	-H(-)	100
126	153.129	(-)-Menthone	C00843; C09848; C11384	C10H18O	-H(-)	100
127	154.062	Histidine	C00135	C6H9N3O2	-H(-)	100
128	154.975	2-Phosphoglycolate	C00988	C2H5O6P	-H(-)	100
129	155.035	3-Methyl-cis,cis-hexadienedioate	C04112; C04558; C04559; C06321	C7H8O4	-H(-)	100
130	155.046	4-Imidazolone-5-propanoate	C03680	C6H8N2O3	-H(-)	100
131	157.014	2-Maleylacetate	C02222; C02501; C03453; C03676	C6H6O5	-H(-)	100
132	157.025	Dihydroorotate	C00337	C5H6N2O4	-H(-)	100
133	157.037	Allantoin	C02348; C02350	C4H6N4O3	-H(-)	100
134	157.051	Isopropylmaleate	C02631	C7H10O4	-H(-)	100
135	159.03	Oxoadipate	C00322; C00846; C04287; C06891; C20781	C6H8O5	-H(-)	100
136	159.077	Ala-Ala	C00993; C19929	C6H12N2O3	-H(-)	100
137	160.062	Aminoadipate	C00956; C01046; C01077	C6H11NO4	-H(-)	100
138	161.009	Hydroxyoxoglutarate	C01127; C05946	C5H6O6	-H(-)	100
139	161.046	Hydroxyadipate	C02991; C03827; C03979; C18028	C6H10O5	-H(-)	100
140	162.041	Hydroxy-Glu	C05947	C5H9NO5	-H(-)	100
141	163.04	Coumarate	C00166; C00811; C02763; C05838; C10945; C12621	C9H8O3	-H(-)	100
142	163.061	Deoxyhexose	C00507; C01019; C02338; C02431; C02476; C20835; C20836	C6H12O5	-H(-)	100
143	164.039	Met-oxide	C02989	C5H11NO3S	-H(-)	100
144	164.072	Phenylalanine	C00079; C02265	C9H11NO2	-H(-)	100
145	165.018	Phthalate	C01606; C03590	C8H6O4	-H(-)	46
146	165.041	Pentonic acid	C00502; C00545	C5H10O6	-H(-)	100
147	165.055	3-Methoxy-4-hydroxyphenylacetaldehyde	C05581; C05607; C11457; C12206	C9H10O3	-H(-)	100
148	165.094	C10:3	C11924	C10H14O2	-H(-)	52
149	166.015	Quinolinate	C03722	C7H5NO4	-H(-)	100
150	166.032	Phenylacetothiohydroximate	C03719	C8H9NOS	-H(-)	100
151	166.051	Pyridoxal	C00250; C05831; C12323	C8H9NO3	-H(-)	100
152	166.975	Phosphoenolpyruvate	C00074; C02798	C3H5O6P	-H(-)	100
153	167.035	Homogentisate	C00544; C03198; C05577; C06672; C14109	C8H8O4	-H(-)	100
154	167.071	N-Trimethyl-2-aminoethylphosphonate	C06459	C5H15NO3P	-H(-)	100
155	167.082	Pyridoxamine	C00534	C8H12N2O2	-H(-)	100
156	167.108	C10:2	C11402; C11403; C11414; C11418	C10H16O2	-H(-)	100
157	168.007	Glyphosate	C11638	C3H8NO5P	-H(-)	100
158	168.043	Phosphodimethylethanolamine	C13482	C4H12NO4P	-H(-)	100
159	168.067	Pyridoxine	C00314; C00547	C8H11NO3	-H(-)	100
160	168.981	Glycerone sulfate	C11537	C3H6O6S	-H(-)	100
161	169.014	Gallate	C01424	C7H6O5	-H(-)	100
162	169.05	3,4-Dihydroxyphenylethyleneglycol	C05576; C06720; C06729; C06731	C8H10O4	-H(-)	100
163	169.123	C10:1	C16462	C10H18O2	-H(-)	100
164	170.046	2,3,4,5-Tetrahydrodipicolinate	C03972	C7H9NO4	-H(-)	100
165	171.006	sn-Glycerol 3-phosphate	C00093	C3H9O6P	-H(-)	100
166	171.03	3-Dehydroshikimate	C02637; C03063; C05600; C07478; C07479; C18306	C7H8O5	-H(-)	100
167	171.103	9-Oxononanoic acid	C16322	C9H16O3	-H(-)	100
168	172.062	Acetyl-Glu-semialdehyde	C01250	C7H11NO4	-H(-)	100
169	173.009	Aconitate	C00417; C05422	C6H6O6	-H(-)	100
170	173.045	Shikimate	C00493; C04236; C18307	C7H10O5	-H(-)	100
171	173.056	Formimino-Glu	C00439	C6H10N2O4	-H(-)	100
172	173.072	Indole-acetamide	C02693	C10H10N2O	-H(-)	100
173	173.093	Acetylornithine	C00437	C7H14N2O3	-H(-)	100
174	173.104	Arginine	C00062	C6H14N4O2	-H(-)	100
175	174.041	Acetyl-Asp	C01045	C6H9NO5	-H(-)	100
176	174.056	Indole-3-acetate	C00954; C05634	C10H9NO2	-H(-)	100
177	175.025	Hexuronic acid; Ascorbate	C00072; C02670; C03289; C04053; C04349; C06033	C6H8O6	-H(-)	100
178	175.047	Allantoate	C00499	C4H8N4O4	-H(-)	100
179	175.062	3-Propylmalate	C02504; C04411	C7H12O5	-H(-)	87
180	177.041	Glucono-lactone	C00198; C00204; C00691; C01040; C01115; C01216; C05394; C06892; C16737; C20251	C6H10O6	-H(-)	100
181	177.055	Coniferyl aldehyde	C02666; C20646	C10H10O3	-H(-)	100
182	178.051	Hippurate	C01586	C9H9NO3	-H(-)	100
183	179.035	3-(4-Hydroxyphenyl)pyruvate	C01179; C01197; C05350; C12623	C9H8O4	-H(-)	100
184	179.056	Hexose	C00031; C00095; C00124; C00137; C00159; C00221; C00247; C00267; C00936; C00984; C01720; C01825; C01934; C02336; C06153; C19891	C6H12O6	-H(-)	100
185	180.067	Tyrosine	C00082; C19712	C9H11NO3	-H(-)	100
186	181.037	7-Methyluric acid	C16355; C16359	C6H6N4O3	-H(-)	100
187	182.082	L-Adrenaline	C00788; C05589	C9H13NO3	-H(-)	100
188	182.97	3-Phosphonooxypyruvate	C03232	C3H5O7P	-H(-)	100
189	183.007	L-3,4-Dihydroxybutan-2-one 4-P	C15556	C4H9O6P	-H(-)	100
190	183.03	3,4-Dihydroxymandelate	C05616	C8H8O5	-H(-)	100
191	183.066	7-Methyl-2-hydroxy-6-oxoocta-2,4-dienoate; Choline-P	C00588; C11588	C5H15NO4P; C9H12O4	-H(-); -H(-)	100
192	184.002	Phosphoserine	C01005	C3H8NO6P	-H(-)	100
193	184.025	2-Amino-3-carboxymuconate semialdehyde	C04409	C7H7NO5	-H(-)	100
194	184.985	Phosphoglycerate	C00197; C00631	C3H7O7P	-H(-)	100
195	185.118	(3R)-6-Hydroxy-3-isopropenyl-heptanoate	C11404; C11406; C11417; C11420	C10H18O3	-H(-)	100
196	186.041	(2S,4S)-4-Hydroxy-2,3,4,5-tetrahydrodipicolinate	C20258	C7H9NO5	-H(-)	100
197	186.113	8-Amino-7-oxononanoate	C01092	C9H17NO3	-H(-)	100
198	188.057	Acetyl-Glu	C00624	C7H11NO5	-H(-)	100
199	189.004	Oxalosuccinate	C05379	C6H6O7	-H(-)	100
200	189.04	3-Dehydroquinate	C00944; C05601; C06201	C7H10O6	-H(-)	100
201	189.077	(R)-3-((R)-3-Hydroxybutanoyloxy)butanoate	C04546	C8H14O5	-H(-)	100
202	189.088	Diaminopimelate	C00666; C00680	C7H14N2O4	-H(-)	90
203	190.052	5-Hydroxyindoleacetate	C05635; C16596	C10H9NO3	-H(-)	100
204	191.02	(Iso)Citrate	C00158; C00311; C00679; C03921	C6H8O7	-H(-)	100
205	191.056	Quinate	C00296	C7H12O6	-H(-)	100
206	192.066	3-Carbamoyl-2-phenylpropionaldehyde	C16587; C16595	C10H11NO3	-H(-)	100
207	193.035	Hexuronate	C00191; C00333; C00558; C06473	C6H10O7	-H(-)	100
208	194.067	2-Amino-4-hydroxy-6-hydroxymethyl-7,8-dihydropteridine	C01300	C7H9N5O2	-H(-)	100
209	195.051	Hexonic acid	C00257; C00800; C00817; C00880	C6H12O7	-H(-)	100
210	197.118	Hercynine	C05575	C9H16N3O2	-H(-)	100
211	198.017	P-homoserine	C01102; C05702; C12215	C4H10NO6P	-H(-)	100
212	199.002	D-Erythrose 4-phosphate	C00279	C4H9O7P	-H(-)	100
213	199.025	4-Maleylacetoacetate	C01036; C01061; C04642; C04783	C8H8O6	-H(-)	100
214	202.051	Indolepyruvate	C00331	C11H9NO3	-H(-)	100
215	203.083	Tryptophan	C00078	C11H12N2O2	-H(-)	100
216	203.104	N6-Acetyl-N6-hydroxy-L-lysine	C03955	C8H16N2O4	-H(-)	100
217	204.051	Lipoamide	C00248	C8H15NOS2	-H(-)	100
218	205.036	(R)-2-Hydroxybutane-1,2,4-tricarboxylate	C01251; C02225; C04593	C7H10O7	-H(-)	84
219	207.051	Dihydrolipoate	C02147	C8H16O2S2	-H(-)	100
220	209.03	D-Glucarate	C00818; C00879	C6H10O8	-H(-)	100
221	209.081	Sinapyl alcohol	C02325	C11H14O4	-H(-)	100
222	209.118	(-)-Jasmonic acid	C08491	C12H18O3	-H(-)	100
223	211.026	2-Hydroxy-6-ketononatrienedioate	C12624	C9H8O6	-H(-)	93
224	211.134	12-Oxo-9(Z)-dodecenoic acid	C16311	C12H20O3	-H(-)	100
225	211.997	Phosphoaspartate	C03082; C07335	C4H8NO7P	-H(-)	100
226	213.017	2-Deoxy-D-ribose 1-phosphate	C00672; C00673; C11437	C5H11O7P	-H(-)	100
227	213.04	2-Hydroxy-6-oxonona-2,4-diene-1,9-dioate	C04479	C9H10O6	-H(-)	100
228	213.124	Dethiobiotin	C01909	C10H18N2O3	-H(-)	100
229	214.048	sn-Glycero-3-phosphoethanolamine	C01233	C5H14NO6P	-H(-)	100
230	215.019	5-Carboxymethyl-2-hydroxymuconate	C04186; C18345	C8H8O7	-H(-)	100
231	215.032	2-C-Methyl-D-erythritol 4-phosphate	C11434	C5H13O7P	-H(-)	100
232	215.104	gamma-Glutamyl-gamma-aminobutyraldehyde	C15700	C9H16N2O4	-H(-)	100
233	216.135	gamma-L-Glutamylputrescine	C15699	C9H19N3O3	-H(-)	100
234	218.033	4-Amino-2-methyl-5-phosphomethylpyrimidine	C04556	C6H10N3O4P	-H(-)	100
235	218.067	O-Succinyl-L-homoserine	C01118	C8H13NO6	-H(-)	100
236	218.103	Pantothenate	C00864	C9H17NO5	-H(-)	100
237	219.175	2-trans,6-trans-Farnesal	C03461	C15H24O	-H(-)	100
238	220.083	N-Acetyl-D-glucosamine	C00140; C01132	C8H15NO6	-H(-)	100
239	220.118	Dihydrozeatin	C02029	C10H15N5O	-H(-)	12
240	223.061	Sinapate	C00482	C11H12O5	-H(-)	100
241	223.134	Methyl jasmonate	C11512	C13H20O3	-H(-)	100
242	224.056	4-Amino-4-deoxychorismate	C11355	C10H11NO5	-H(-)	100
243	225.088	Porphobilinogen	C00931	C10H14N2O4	-H(-)	100
244	225.099	Carnosine	C00386	C9H14N4O3	-H(-)	100
245	226.009	Trinitrotoluene	C16391	C7H5N3O6	-H(-)	22
246	227.202	C14:0	C06424	C14H28O2	-H(-)	100
247	228.051	4,5-seco-Dopa	C17758	C9H11NO6	-H(-)	100
248	229.012	Pentose P	C00117; C00199; C00231; C00620; C01112; C03906	C5H11O8P	-H(-)	100
249	230.067	N-Succinyl-L-glutamate 5-semialdehyde	C05932	C9H13NO6	-H(-)	100
250	231.099	N2-Succinyl-L-ornithine	C03415; C15767	C9H16N2O5	-H(-)	100
251	237.062	3-Deoxy-D-manno-octulosonate	C01187	C8H14O8	-H(-)	100
252	237.113	3-[(3aS,4S,7aS)-7a-Methyl-1,5-dioxo-octahydro-1H-inden-4-yl]propanoate	C20199	C13H18O4	-H(-)	100
253	238.095	Dihydrobiopterin	C00268; C02953; C04244	C9H13N5O3	-H(-)	100
254	239.056	(1R,6R)-6-Hydroxy-2-succinylcyclohexa-2,4-diene-1-carboxylate	C05817	C11H12O6	-H(-)	100
255	240.111	Tetrahydrobiopterin	C00272	C9H15N5O3	-H(-)	100
256	241.083	Thymidine	C00214	C10H14N2O5	-H(-)	100
257	242.078	Cytidine	C00475; C05711	C9H13N3O5	-H(-)	100
258	243.028	L-Fucose 1-phosphate	C02985	C6H13O8P	-H(-)	100
259	246.017	Pyridoxal phosphate	C00018	C8H10NO6P	-H(-)	100
260	246.062	N-Succinyl-L-glutamate	C05931	C9H13NO7	-H(-)	100
261	246.098	Linamarin	C01594	C10H17NO6	-H(-)	100
262	248.033	Pyridoxine phosphate	C00627	C8H12NO6P	-H(-)	100
263	248.948	(2R)-O-Phospho-3-sulfolactate	C11536	C3H7O9PS	-H(-)	100
264	249.054	gamma-L-Glutamyl-L-cysteine	C00669	C8H14N2O5S	-H(-)	80
265	249.148	Xanthoxin	C13453	C15H22O3	-H(-)	75
266	253.051	Daidzein	C10208; C12123	C15H10O4	-H(-)	100
267	253.217	(9Z)-Hexadecenoic acid	C08362	C16H30O2	-H(-)	100
268	255.075	Nicotinate D-ribonucleoside	C05841	C11H14NO6	-H(-)	100
269	257.009	D-Glucono-1,5-lactone 6-phosphate	C01236; C01286; C04442; C06893	C6H11O9P	-H(-)	30
270	257.103	sn-Glycero-3-phosphocholine	C00670	C8H21NO6P	-H(-)	100
271	258.039	Hexosamine P	C00352; C06156; C12214	C6H14NO8P	-H(-)	100
272	259.022	Hexose P	C00085; C00092; C00103; C00275; C00446; C00636; C00668; C01094; C01097; C01172; C01177; C03546; C04006; C05345; C15926	C6H13O9P	-H(-)	100
273	260.114	Lotaustralin	C08334	C11H19NO6	-H(-)	100
274	267.083	Benzo[a]pyrene-4,5-oxide	C14851	C20H12O	-H(-)	46
275	268.023	N-Acetyl-L-glutamate 5-phosphate	C04133	C7H12NO8P	-H(-)	100
276	269.046	Apigenin	C01477; C02495; C06563; C10044	C15H10O5	-H(-)	100
277	269.212	16-Oxo-palmitate	C19614	C16H30O3	-H(-)	100
278	271.061	Naringenin	C00509; C06561; C08578; C09614; C09751; C09826; C15567; C16232	C15H12O5	-H(-)	100
279	271.228	16-Hydroxypalmitate	C18218	C16H32O3	-H(-)	100
280	273.002	1-Phospho-alpha-D-galacturonate	C04037; C05385	C6H11O10P	-H(-)	100
281	273.076	Phloretin	C00774; C09320; C12124; C12128; C16415	C15H14O5	-H(-)	100
282	275.018	6-Phosphogluconate	C00345	C6H13O10P	-H(-)	100
283	275.125	N6-(L-1,3-Dicarboxypropyl)-L-lysine	C00449	C11H20N2O6	-H(-)	100
284	276.989	2-C-Methyl-D-erythritol 2,4-cyclodiphosphate	C11453	C5H12O9P2	-H(-)	100
285	277.218	(6Z,9Z,12Z)-Octadecatrienoic acid	C06426; C06427	C18H30O2	-H(-)	100
286	279.233	C18:2	C01595	C18H32O2	-H(-)	100
287	282.084	Guanosine	C00387	C10H13N5O5	-H(-)	100
288	283.061	Biochanin A	C00814; C01562; C02920; C10521	C16H12O5	-H(-)	100
289	285.041	Luteolin	C01514; C05903; C12134	C15H10O6	-H(-)	100
290	285.077	(-)-Vestitone	C00786; C16190	C16H14O5	-H(-)	100
291	287.019	2-Dehydro-3-deoxy-D-arabino-heptonate 7-phosphate	C04691	C7H13O10P	-H(-)	79
292	287.056	Dihydrokaempferol	C00974; C01378; C05631; C12631; C15525; C16233	C15H12O6	-H(-)	100
293	287.091	7,2'-Dihydroxy-4'-methoxy-isoflavanol	C16187	C16H16O5	-H(-)	65
294	287.163	Estriol	C05141	C18H24O3	-H(-)	14
295	289.104	N-Succinyl-LL-2,6-diaminoheptanedioate	C04421	C11H18N2O7	-H(-)	95
296	291.197	12-OPDA	C01226; C04672; C16324	C18H28O3	-H(-)	100
297	292.104	N-Acetylmuramate	C02713	C11H19NO8	-H(-)	100
298	293.212	8-[(1R,2R)-3-Oxo-2-{(Z)-pent-2-enyl}cyclopentyl]octanoate	C04780	C18H30O3	-H(-)	100
299	294.098	Prunasin	C00844	C14H17NO6	-H(-)	100
300	295.228	18-Oxooleate	C19617	C18H32O3	-H(-)	100
301	295.301	Phytol	C01389	C20H40O	-H(-)	100
302	297.041	2',7-Dihydroxy-4',5'-methylenedioxyisoflavone	C16226	C16H10O6	-H(-)	100
303	297.244	cis-9,10-Epoxystearic acid	C19418; C19616	C18H34O3	-H(-)	100
304	299.056	Pratensein	C10520; C12135	C16H12O6	-H(-)	100
305	299.202	Retinoate	C00777	C20H28O2	-H(-)	100
306	300.04	Acetylglucosamine sulfate	C04132	C8H15NO9S	-H(-)	100
307	300.049	Acetylglucosamine P	C00357; C04501	C8H16NO9P	-H(-)	100
308	301.072	Homoeriodictyol chalcone	C16405	C16H14O6	-H(-)	100
309	303.051	Taxifolin	C01617; C05911	C15H12O7	-H(-)	100
310	308.977	D-Ribose 1,5-bisphosphate	C01151; C01182	C5H12O11P2	-H(-)	100
311	309.207	13(S)-HPOT	C04785; C16321	C18H30O4	-H(-)	100
312	311.114	4-Hydroxycinnamyl alcohol 4-D-glucoside	C05855	C15H20O7	-H(-)	100
313	311.223	(9Z,11E)-(13S)-13-Hydroperoxyoctadeca-9,11-dienoic acid	C04717; C14827	C18H32O4	-H(-)	100
314	311.296	Icosanoic acid	C06425	C20H40O2	-H(-)	100
315	313.239	9,10-Epoxy-18-hydroxystearate	C19620	C18H34O4	-H(-)	100
316	315.254	9,10-Dihydroxystearate	C19622	C18H36O4	-H(-)	100
317	319.048	Dihydromyricetin	C02906	C15H12O8	-H(-)	11
318	321.063	Leucodelphinidin	C05909	C15H14O8	-H(-)	38
319	321.113	N-((R)-Pantothenoyl)-L-cysteine	C04079	C12H22N2O6S	-H(-)	100
320	323.029	UMP	C00105; C01168	C9H13N2O9P	-H(-)	100
321	324.201	Farnesylcysteine	C19691	C18H31NO2S	-H(-)	98
322	325.093	cis-beta-D-Glucosyl-2-hydroxycinnamate	C05839	C15H18O8	-H(-)	100
323	327.073	2-Succinyl-5-enolpyruvyl-6-hydroxy-3-cyclohexene-1-carboxylate	C16519	C14H16O9	-H(-)	80
324	338.99	Hexose bisP	C00354; C00665; C01220; C03785; C04063; C05378	C6H14O12P2	-H(-)	77
325	339.094	3-Ketolactose	C05403	C12H20O11	-H(-)	100
326	339.327	C22:0	C08281	C22H44O2	-H(-)	100
327	341.109	Disaccharide	C00089; C00185; C00208; C00243; C01083; C01235; C05400; C05402	C12H22O11	-H(-)	100
328	343.125	Melibiitol	C05399	C12H24O11	-H(-)	100
329	348.088	S-(Formylmethyl)glutathione	C14871	C12H19N3O7S	-H(-)	100
330	353.089	Chlorogenate	C00852; C01527	C16H18O9	-H(-)	39
331	353.233	Prostaglandin F2alpha	C00639	C20H34O5	-H(-)	100
332	353.306	22-Oxo-docosanoate	C19624	C22H42O3	-H(-)	100
333	355.322	22-Hydroxydocosanoate	C19623	C22H44O3	-H(-)	100
334	363.034	Xanthosine 5'-phosphate	C00655	C10H13N4O9P	-H(-)	100
335	375.131	Riboflavin	C00255	C17H20N4O6	-H(-)	100
336	377.031	6-Methylthiopurine 5'-monophosphate ribonucleotide	C16615	C11H15N4O7PS	-H(-)	50
337	379.013	6-Thioxanthine 5'-monophosphate	C16618	C10H13N4O8PS	-H(-)	100
338	382.172	Dihydrozeatin-O-glucoside	C16448	C16H25N5O6	-H(-)	100
339	388.064	Acetyl adenylate	C05993	C12H16N5O8P	-H(-)	15
340	388.947	5-Phospho-alpha-D-ribose 1-diphosphate	C00119	C5H13O14P3	-H(-)	16
341	394.004	Molybdopterin	C05924	C10H14N5O6PS2	-H(-)	100
342	409.348	4,4-Dimethyl-5alpha-cholesta-8,14,24-trien-3beta-ol	C11455; C11508; C15783	C29H46O	-H(-)	100
343	411.01	dIDP	C01344	C10H14N4O10P2	-H(-)	33
344	413.343	22alpha-Hydroxy-campest-4-en-3-one	C15796	C28H46O2	-H(-)	100
345	413.378	beta-Sitosterol	C01753; C15915	C29H50O	-H(-)	100
346	421.076	alpha,alpha'-Trehalose 6-phosphate	C00689; C02591; C16688; C20237	C12H23O14P	-H(-)	100
347	423.162	Chitobiose	C01674	C16H28N2O11	-H(-)	100
348	423.326	alpha-Tocotrienol	C14153	C29H44O2	-H(-)	100
349	429.374	alpha-Tocopherol	C02477	C29H50O2	-H(-)	100
350	435.13	Phlorizin	C01604	C21H24O10	-H(-)	68
351	441.374	24-Hydroxy-beta-amyrin	C19732	C30H50O2	-H(-)	100
352	442.016	GDP	C00035	C10H15N5O11P2	-H(-)	97
353	445.332	3-Dehydroteasterone	C15792	C28H46O4	-H(-)	100
354	447.094	Kaempferol 3-O-glucoside	C12249; C12626	C21H20O11	-H(-)	100
355	455.154	5,10-Methenyltetrahydrofolate	C00445	C20H22N7O6	-H(-)	20
356	457.038	7-Methylguanosine 5'-diphosphate	C20183	C11H18N5O11P2	-H(-)	17
357	463.088	Quercetin 3-O-glucoside	C05623	C21H20O12	-H(-)	100
358	463.341	Castasterone	C15794	C28H48O5	-H(-)	24
359	464.096	Delphinidin 3-O-glucoside	C12138	C21H21O12	-H(-)	100
360	479.338	Brassinolide	C08814; C19873	C28H48O6	-H(-)	100
361	495.255	Leukotriene D4	C05951	C25H40N2O6S	-H(-)	23
362	503.162	Triose	C00492; C05404	C18H32O16	-H(-)	76
363	545.402	2-Hexaprenyl-6-methoxy-1,4-benzoquinone	C05803; C13425	C37H54O3	-H(-)	12
364	559.415	2-Hexaprenyl-3-methyl-6-methoxy-1,4-benzoquinone	C05804	C38H56O3	-H(-)	100
365	562.05	UDP-L-Ara4FN	C16154	C15H23N3O16P2	-H(-)	35
366	565.048	UDP-hexose	C00029; C00052	C15H24N2O17P2	-H(-)	100
367	576.075	5-(5-Phospho-D-ribosylaminoformimino)-1-(5-phosphoribosyl)-imidazole-4-carb...	C04896; C04916	C15H25N5O15P2	-H(-)	100
368	588.064	UDP-2-acetamido-4-dehydro-2,6-dideoxyglucose	C04613; C19823	C17H25N3O16P2	-H(-)	100
369	600.041	2-Phospho-4-(cytidine 5'-diphospho)-2-C-methyl-D-erythritol	C11436	C14H26N3O17P3	-H(-)	100
370	606.075	UDP-acetyl-hexosamine	C00043	C17H27N3O17P2	-H(-)	100
371	609.146	Rutin	C05625; C12634; C16490	C27H30O16	-H(-)	100
372	627.28	Primary fluorescent chlorophyll catabolite	C18098	C35H40N4O7	-H(-)	16
373	634.137	Aflatoxin B1exo-8,9-epoxide-GSH	C11278	C27H29N3O13S	-H(-)	18
374	735.609	2-Methyl-6-solanyl-1,4-benzoquinol	C17570	C52H80O2	-H(-)	100
375	749.624	Plastoquinol-9	C16695	C53H82O2	-H(-)	100
376	779.597	3-Demethylubiquinone-9	C03226	C53H80O4	-H(-)	100
377	788.989	P1,P4-Bis(5'-uridyl) tetraphosphate	C06198	C18H26N4O23P4	-H(-)	11
378	850.167	3-Methylbutanoyl-CoA	C02939; C15980	C26H44N7O17P3S	-H(-)	69
379	851.162	L-3-Aminobutyryl-CoA	C05231	C25H43N8O17P3S	-H(-)	79
380	853.279	Hydroxymethylbilane	C01024	C40H46N4O17	-H(-)	100
381	860.115	2-Furoyl-CoA	C00845	C26H38N7O18P3S	-H(-)	57
382	862.164	trans-Hex-2-enoyl-CoA	C05271	C27H44N7O17P3S	-H(-)	23
383	884.151	Phenylacetyl-CoA	C00582	C29H42N7O17P3S	-H(-)	69
384	976.307	Tetradecanoyl-CoA	C02593	C35H62N7O17P3S	-H(-)	100
1Ion ID
2Ion m/z
3Annotations according to the KEGG database

## Sheet: annotation
Table S4: Raw metabolomics data including injections (see sheet "injections"), ions (see sheet "ions"), ions annotations (see sheet "annotation") and intensities (see sheet "intensities").
ionIdx 1	ionMz 2	mz delta 3	formula 4	ion 4	score 4	label (bona fide) 4	description 4	KEGG ids 4
1	55.0188	0.000152821	C3H4O	-H(-)	100	Acrolein	1-Hydroxy-2-propyne; 1-Propyn-3-ol; 1-Propyn-3-yl alcohol; 2-Propyn-1-ol; 2-Propynol; 2-Propynyl alcohol; 3-Hydroxy-1-propyne; 3-Propynol; Ethynylcarbinol; NA 1986; Prop-2-in-1-ol; Prop-2-yn-1-ol; Prop-2-yne-1-ol; Propargyl alcohol; Propynyl alcohol	C05986
2	57.0345	0.000131929	C3H6O	-H(-)	100	Acetone	2-Propanone; Acetone; Dimethyl ketone	C00207
3	58.0296	0.000258932	C2H5NO	-H(-)	100	Acetamide	2-Aminoacetaldehyde; Aminoacetaldehyde	C06735
4	59.0137	0.000134392	C2H4O2	-H(-)	100	Acetatic acid	Acetate; Acetic acid; Ethanoic acid; Glycolaldehyde; Hydroxyacetaldehyde	C00033; C00266
5	60.993	0.000159534	H2CO3	-H(-)	100	Carbonic acid	Carbonic acid; Dihydrogen carbonate; H2CO3	C01353
6	69.0344	0.000143411	C4H6O	-H(-)	100	Butynol	But-1-en-3-one; But-3-en-2-one; Butenone; Methyl vinyl ketone	C20701
7	70.0296	0.000224262	C3H5NO	-H(-)	100	Acrylamide	2-Propenamide; Acrylamide	C01659
8	71.0137	0.000118763	C3H4O2	-H(-)	100	Propenoic acid C3:1	2-Ketopropionaldehyde; 2-Oxopropanal; 2-Propenoic acid; Acrylate; Acrylic acid; Methylglyoxal; Propenoate; Pyruvaldehyde; Pyruvic aldehyde; Vinylformic acid	C00511; C00546
9	71.05	0.000215861	C4H8O	-H(-)	100	Butanal	Butanal; Butyraldehyde	C01412
10	72.0088	0.000297102	C2H3NO2	-H(-)	100	Iminoacetate	2-Iminoacetate; Iminoacetic acid; Iminoglycine	C15809
11	72.0453	0.000214868	C3H7NO	-H(-)	100	Aminoacetone	1-Amino-2-propanone; 3-Aminopropanal; Aminoacetone; beta-Aminopropion aldehyde	C01888; C05665
12	72.9929	0.000190329	C2H2O3	-H(-)	100	Glyoxylic acid	Glyoxalate; Glyoxylate; Glyoxylic acid	C00048
13	73.0294	0.000135462	C3H6O2	-H(-)	100	C3:0 (Propionic acid)	(R)-Lactaldehyde; D-2-Hydroxypropionaldehyde; D-Lactaldehyde; Propanoate; Propanoic acid; Propionate; Propionic acid	C00163; C00937
14	74.0246	0.000143398	C2H5NO2	-H(-)	100	Glycine	Aminoacetic acid; Gly; Glycine	C00037
15	75.0087	0.000107979	C2H4O3	-H(-)	100	Glycolate	Glycolate; Glycolic acid; Hydroxyacetic acid	C00160
16	83.0502	2.98e-05	C5H8O	-H(-)	100	3-Methyl-2-butenal	3,3-Dimethyl-acrylaldehyde; 3-Methyl-2-butenal; 3-Methylbut-2-enal; Prenal; Senecialdehyde	C07330
17	84.0453	0.000217765	C4H7NO	-H(-)	100	Acetone cyanohydrin	2-Hydroxy-2-methylpropanenitrile; 2-Hydroxyisobutyronitrile; 2-Methyllactonitrile; Acetone cyanhydrin; Acetone cyanohydrin; alpha-Hydroxyisobutyronitrile	C02659
18	85.0294	6.01489e-05	C4H6O2	-H(-)	100	Succinic aldehyde	2,3-Butanedione; Biacetyl; Diacetyl; Dimethylglyoxal	C00741
19	86.0247	8.95646e-05	C3H5NO2	-H(-)	100	Dehydroalanine	2-Aminoacrylate; Dehydroalanine	C02218
20	86.061	0.000180032	C4H9NO	-H(-)	100	4-Aminobutyraldehyde	4-Aminobutanal; 4-Aminobutyraldehyde	C00555
21	87.0088	4.93477e-06	C3H4O3	-H(-)	100	Pyruvate	2-Oxopropanoate; 2-Oxopropanoic acid; 3-Oxopropanoate; Malonate semialdehyde; Pyroracemic acid; Pyruvate; Pyruvic acid	C00022; C00222
22	87.0451	1.94377e-05	C4H8O2	-H(-)	100	C4:0 (Butyric acid)	(R)-2-Acetoin; (R)-3-Hydroxy-2-butanone; (R)-3-Hydroxybutan-2-one; (R)-Acetoin; (R)-Dimethylketol; (S)-2-Acetoin; (S)-Acetoin; Butanoate; Butanoic acid; Butyrate; Butyric acid	C00246; C00810; C01769
23	88.0403	9.07495e-05	C3H7NO2	-H(-)	100	Alanine	2-Aminopropanoic acid; 2-Aminopropionic acid; 3-Aminopropanoate; 3-Aminopropionic acid; Alanine; D-2-Aminopropionic acid; D-Ala; D-Alanine; L-2-Aminopropionic acid; L-Alanine; L-alpha-Alanine; N-Methylglycine; Sarcosine; beta-Alanine	C00041; C00099; C00133; C00213; C01401
24	88.988	5.44016e-05	C2H2O4	-H(-)	100	Oxalic acid	Ethanedioic acid; Oxalate; Oxalic acid	C00209
25	89.0244	1.36367e-05	C3H6O3	-H(-)	100	Lactate	(R)-Lactate; (S)-Lactate; 1,3-Dihydroxy-2-propanone; 1,3-Dihydroxyacetone; 1,3-Dihydroxypropan-2-one; 3-Hydroxypropanoate; 3-Hydroxypropanoic acid; 3-Hydroxypropionate; 3-Hydroxypropionic acid; D-2-Hydroxypropanoic acid; D-2-Hydroxypropionic acid; D-Glyceraldehyde; D-Lactate; D-Lactic acid; Dihydroxyacetone; Glycerone; Hydracrylic acid; L-Lactate; L-Lactic acid	C00184; C00186; C00256; C00577; C01013
26	89.0607	0.000146427	C4H10O2	-H(-)	100	Butanediol	(2S,3S)-Butane-2,3-diol; (S,S)-2,3-Butanediol; (S,S)-2,3-Butylene glycol; (S,S)-Butane-2,3-diol; meso-2,3-Butanediol	C03046; C20657
27	93.0345	0.000120383	C6H6O	-H(-)	100	Phenol	Benzenol; Hydroxybenzene; Phenic acid; Phenol; Phenylic acid	C00146
28	95.0138	1.93828e-05	C5H4O2	-H(-)	100	Furfural	2-Furaldehyde; 4-Methylenebut-2-en-4-olide; Furfural; Protoanemonin; cis-4-Methylenebut-2-en-4-olide	C07090; C14279
29	98.0611	2.61084e-05	C5H9NO	-H(-)	100	(2R)-2-Hydroxy-2-methylbutanenitrile	(2R)-2-Hydroxy-2-methylbutanenitrile; 2-Hydroxy-2-methylbutanenitrile	C18796
30	99.0815	4.50264e-05	C6H12O	-H(-)	100	Cyclohexanol	(3Z)-3-Hexen-1-ol; (3Z)-Hex-3-en-1-ol; 3-Hexen-1-ol; 3-Hexenol; Leaf alcohol; cis-3-Hexen-1-ol	C08492
31	100.04	0.000217346	C4H7NO2	-H(-)	100	Homoserine lactone	1-Aminocyclopropane-1-carboxylate; 1-Aminocyclopropane-1-carboxylic acid	C01234
32	100.077	9.47725e-05	C5H11NO	-H(-)	100	Pentanamide	5-Aminopentanal	C12455
33	101.024	9.85336e-05	C4H6O3	-H(-)	100	Oxobutanoic acid	(S)-Methylmalonate semialdehyde; 2-Ketobutyric acid; 2-Methyl-3-oxopropanoate; 2-Oxobutanoate; 2-Oxobutanoic acid; 2-Oxobutyrate; 2-Oxobutyric acid; 3-Oxo-2-methylpropanoate; 3-Oxobutanoic acid; 4-Oxobutanoate; Acetoacetate; Acetoacetic acid; Methylmalonate semialdehyde; Succinate semialdehyde; Succinic semialdehyde; alpha-Ketobutyrate; alpha-Ketobutyric acid; beta-Ketobutyric acid	C00109; C00164; C00232; C00349; C06002
34	102.056	0.000174954	C4H9NO2	-H(-)	100	Aminobutanoic acid (ABA)	(R)-3-Amino-2-methylpropanoate; (S)-2-Aminobutanoate; (S)-2-Aminobutanoic acid; (S)-2-Aminobutyric acid; (S)-3-Amino-2-methylpropanoate; (S)-3-Amino-isobutanoate; (S)-3-Amino-isobutyrate; 4-Aminobutanoate; 4-Aminobutanoic acid; 4-Aminobutyrate; 4-Aminobutyric acid; D-3-Amino-isobutanoate; GABA; L-3-Amino-isobutanoate; L-3-Amino-isobutyrate; gamma-Aminobutyric acid	C00334; C01205; C02356; C03284
35	103.004	-2.62092e-05	C3H4O4	-H(-)	100	Hydroxypyruvate	2-Hydroxy-3-oxopropanoate; 3-Hydroxypyruvate; 3-Hydroxypyruvic acid; Hydroxypyruvate; Hydroxypyruvic acid; Malonate; Malonic acid; Propanedioic acid; Tartronate semialdehyde	C00168; C00383; C01146
36	103.04	0.000107351	C4H8O3	-H(-)	100	Hydroxybutanoic acid	(R)-3-Hydroxybutanoate; (R)-3-Hydroxybutanoic acid; (R)-3-Hydroxybutyric acid; (S)-3-Hydroxyisobutyrate; 2-Hydroxybutanoic acid; 2-Hydroxybutyrate; 2-Hydroxybutyric acid; 4-Hydroxybutanoate; 4-Hydroxybutanoic acid; 4-Hydroxybutyric acid; D-beta-Hydroxybutyric acid	C00989; C01089; C05984; C06001
37	104.035	4.73759e-05	C3H7NO3	-H(-)	100	Serine	D-Serine; L-2-Amino-3-hydroxypropionic acid; L-3-Hydroxy-alanine; L-Serine; Serine	C00065; C00740
38	105.019	0.000247749	C3H6O4	-H(-)	100	D-Glyceric acid	(R)-Glycerate; D-Glycerate; Glycerate; Glyceric acid	C00258
39	107.014	0.000337269	C6H4O2	-H(-)	100	Benzoquinone	1,4-Benzoquinone; 2,5-Cyclohexadiene-1,4-dione; Chinone; Quinone; p-Benzoquinone	C00472
40	107.05	0.000227044	C7H8O	-H(-)	100	Benzyl alcohol	3-Cresol; 3-Hydroxytoluene; 4-Cresol; 4-Hydroxytoluene; 4-Methylphenol; m-Cresol; p-Cresol	C01467; C01468
41	109.029	3.46591e-05	C6H6O2	-H(-)	100	Catechol	1,2-Benzenediol; 1,2-Dihydroxybenzene; 1,4-Benzenediol; 1,4-Dihydroxybenzene; 4-Hydroxyphenol; Benzene-1,4-diol; Brenzcatechin; Catechol; Hydroquinone; Pyrocatechol; Quinol; o-Benzenediol; p-Benzenediol	C00090; C00530
42	109.04	0.000263011	C5H6N2O	-H(-)	100	N-Acetylimidazole	Imidazole acetaldehyde; Imidazole-4-acetaldehyde	C05130
43	110.037	-0.000566006	C4H5N3O	-H(-)	100	Cytosine	Cytosine	C00380
44	111.009	0.000118151	C5H4O3	-H(-)	100	Furoic acid	2-Furancarboxylic acid; 2-Furoate; 2-Furoic acid; Pyromucic acid	C01546
45	111.02	0.000101082	C4H4N2O2	-H(-)	100	Uracil	Uracil	C00106
46	112.04	0.000176183	C5H7NO2	-H(-)	100	Pyrroline carboxylic acid	(S)-1-Pyrroline-5-carboxylate; 1-Pyrroline 2-carboxylate; 1-Pyrroline-2-carboxylate; 1-Pyrroline-2-carboxylic acid; 1-Pyrroline-5-carboxylate; L-1-Pyrroline-5-carboxylate; delta1-Pyrroline 2-carboxylate	C03564; C03912
47	113.024	0.000117	C5H6O3	-H(-)	100	2-Hydroxy-2,4-pentadienoic acid	2-Hydroxy-2,4-pentadienoate; 2-Hydroxypenta-2,4-dienoate; 2-Oxopent-4-enoate; Oxopent-4-enoate; cis-2-Hydroxypenta-2,4-dienoate; cis-Acetylacrylate	C00596; C07091
48	113.036	-5.43431e-06	C4H6N2O2	-H(-)	100	Dihydrouracil	2,4-Dioxotetrahydropyrimidine; 3-Cyano-L-alanine; 5,6-Dihydro-2,4-dihydroxypyrimidine; 5,6-Dihydrouracil; Dihydro-2,4(1H,3H)-pyrimidinedione; Dihydrouracil; Dihydrouracile; Hydrouracil; L-3-Cyanoalanine; L-beta-Cyanoalanine; N-Methylhydantoin; N-Methylimidazolidine-2,4-dione	C00429; C02512; C02565
49	113.061	4.13682e-05	C6H10O2	-H(-)	100	epsilon-Caprolactone	1-Oxa-2-oxocycloheptane; 2-Oxepanone; 6-Hexanolide; Hexano-6-lactone; epsilon-Caprolactone	C01880
50	114.056	9.20525e-05	C5H9NO2	-H(-)	100	Proline	2-Pyrrolidinecarboxylic acid; D-Proline; L-Proline	C00148; C00763
51	115.004	2.0932e-05	C4H4O4	-H(-)	100	Fumarate	Fumarate; Fumaric acid; Maleate; Maleic acid; cis-Butenedioic acid; trans-Butenedioic acid	C00122; C01384
52	115.04	-2.25266e-06	C5H8O3	-H(-)	100	Ketovaline	2-Keto-3-methylbutyric acid; 2-Ketovaline; 2-Oxo-3-methylbutanoate; 2-Oxoisopentanoate; 2-Oxoisovalerate; 3-Methyl-2-oxobutanoate; 3-Methyl-2-oxobutanoic acid; 3-Methyl-2-oxobutyric acid; 5-Oxopentanoate; Glutarate semialdehyde; alpha-Ketovaline	C00141; C03273
53	116.035	0.000210521	C4H7NO3	-H(-)	100	Aspartate semialdehyde	(S)-2-Amino-3-oxobutanoic acid; Aspartate beta-semialdehyde; L-2-Amino-3-oxobutanoate; L-2-Amino-3-oxobutanoic acid; L-2-Amino-acetoacetate; L-Aspartate 4-semialdehyde; L-Aspartic 4-semialdehyde	C00441; C03508
54	116.072	0.000157696	C5H11NO2	-H(-)	100	Valine; Betaine	2-Amino-3-methylbutyric acid; 5-Aminopentanoate; 5-Aminopentanoic acid; 5-Aminovaleric acid; Betaine; Glycine betaine; L-Valine; N,N,N-Trimethylglycine; Trimethylaminoacetate; Trimethylammonioacetate	C00183; C00431; C00719
55	117.019	2.44419e-05	C4H6O4	-H(-)	100	Succinate	Butanedionic acid; Ethylenesuccinic acid; Methylmalonate; Methylmalonic acid; Succinate; Succinic acid	C00042; C02170
56	118.051	0.000124835	C4H9NO3	-H(-)	100	Threonine	2-Amino-3-hydroxybutyric acid; 2-Amino-4-hydroxybutyric acid; L-Allothreonine; L-Homoserine; L-Threonine; L-allo-Threonine	C00188; C00263; C05519
57	118.981	6.10682e-05	C3H4O3S	-H(-)	100	Mercaptopyruvic acid	3-Mercaptopyruvate; 3-Mercaptopyruvic acid; Mercaptopyruvate	C00957
58	119.05	0.00018442	C8H8O	-H(-)	100	Phenylacetaldehyde	2-Formyltoluene; 2-Methylbenzaldehyde; 3-Methylbenzaldehyde; 4-Hydroxystyrene; 4-Methylbenzaldehyde; 4-Toluylaldehyde; 4-Vinylphenol; Phenylacetaldehyde; alpha-Tolualdehyde; m-Tolualdehyde; o-Tolualdehyde; o-Toluic aldehyde; p-Formyltoluene; p-Methylbenzaldehyde; p-Tolualdehyde	C00601; C05627; C06758; C07209; C07214
59	120.012	0.000141194	C3H7NO2S	-H(-)	100	Cys	2-Amino-3-mercaptopropionic acid; Cysteine; D-Amino-3-mercaptopropionic acid; D-Cysteine; L-2-Amino-3-mercaptopropionic acid; L-Cysteine	C00097; C00736; C00793
60	120.045	0.000117169	C7H7NO	-H(-)	100	Benzamide	Benzamide	C09815
61	120.996	7.58449e-05	C3H6O3S	-H(-)	100	3-Mercaptolactate	(R)-3-Mercaptolactate; 3-Mercaptolactate; L-3-Mercaptolactate	C05823
62	121.029	3.29618e-05	C7H6O2	-H(-)	100	Benzoate	3-Hydroxybenzaldehyde; 4-Hydroxybenzaldehyde; Benzenecarboxylic acid; Benzoate; Benzoic acid; Dracylic acid; Phenylformic acid; p-Hydroxybenzaldehyde	C00180; C00633; C03067
63	122.025	0.000119805	C6H5NO2	-H(-)	100	Nicotinate	3-Pyridinecarboxylic acid; Niacin; Nicotinate; Nicotinic acid	C00253
64	122.975	0.00040533	C2H4O4S	-H(-)	100	Sulfoacetaldehyde	2-Sulfoacetaldehyde; Sulfoacetaldehyde	C00593
65	122.985	0.000136079	C2H5O4P	-H(-)	100	Phosphonoacetaldehyde	2-Oxoethylphosphonate; 2-Phosphonoacetaldehyde; Phosphonoacetaldehyde	C03167
66	123.045	-0.000170415	C7H8O2	-H(-)	100	Orcinol	1,2-Dihydroxy-4-methylbenzene; 2,3-Dihydroxytoluene; 3,4-Dihydroxytoluene; 3-Methylcatechol; 4-Methyl-1,2-benzenediol; 4-Methylcatechol	C02923; C06730
66	123.045	0.000971885	C4H8O3	.F(-)	40	Hydroxybutanoic acid	(R)-3-Hydroxybutanoate; (R)-3-Hydroxybutanoic acid; (R)-3-Hydroxybutyric acid; (S)-3-Hydroxyisobutyrate; 2-Hydroxybutanoic acid; 2-Hydroxybutyrate; 2-Hydroxybutyric acid; 4-Hydroxybutanoate; 4-Hydroxybutanoic acid; 4-Hydroxybutyric acid; D-beta-Hydroxybutyric acid	C00989; C01089; C05984; C06001
67	124.007	9.75686e-05	C2H7NO3S	-H(-)	100	Taurine	2-Aminoethanesulfonic acid; Aminoethylsulfonic acid; Taurine	C00245
68	124.016	0.000515771	C2H8NO3P	-H(-)	100	2-Aminoethylphosphonate	(2-Aminoethyl)phosphonate; 2-Aminoethylphosphonate; Ciliatine	C03557
69	125.024	-3.95473e-05	C6H6O3	-H(-)	94	Pyrogallic acid	1,2,4-Benzenetriol; 1,2,4-Trihydroxybenzene; 5-Hydroxymethyl-2-furaldehyde; 5-Hydroxymethylfurfural; Benzene-1,2,4-triol; HMF; Hydroxyhydroquinone; Hydroxyquinol	C02814; C11101
70	126.056	-1.37198e-05	C6H9NO2	-H(-)	100	(S)-2,3,4,5-Tetrahydropyridine-2-carboxylate	(S)-2,3,4,5-Tetrahydropyridine-2-carboxylate; 1,2-Didehydropiperidine-2-carboxylate; delta1-Piperideine-2-carboxylate; delta1-Piperideine-6-L-carboxylate	C00450; C04092
71	127.04	7.39556e-05	C6H8O3	-H(-)	100	Dihydro-4,4-dimethyl-2,3-furandione	(2Z,4Z)-2-Hydroxyhexa-2,4-dienoate; (2Z,4Z)-2-Hydroxyhexa-2,4-dienoic acid	C20240
72	127.051	0.000210562	C5H8N2O2	-H(-)	100	Dihydrothymine	4-Amino-4-cyanobutanoic acid; 5,6-Dihydro-5-methyluracil; 5,6-Dihydrothymine; Dihydrothymine; gamma-Amino-gamma-cyanobutanoate	C00906; C05715
73	128.035	1.91535e-05	C5H7NO3	-H(-)	100	Oxoproline	(3R,5S)-1-Pyrroline-3-hydroxy-5-carboxylate; 1-Pyrroline-4-hydroxy-2-carboxylate; 3-Hydroxy-L-1-pyrroline-5-carboxylate; 5-Oxo-L-proline; 5-Oxoproline; 5-Pyrrolidone-2-carboxylic acid; L-1-Pyrroline-3-hydroxy-5-carboxylate; L-5-Pyrrolidone-2-carboxylic acid; L-Pyroglutamic acid; Pidolic acid; Pyroglutamate; Pyroglutamic acid	C01879; C04281; C04282
74	128.072	-1.37046e-05	C6H11NO2	-H(-)	100	Pipecolate	(S)-Piperidine-2-carboxylic acid; 2-Piperidinecarboxylic acid; 4-Acetamidobutanal; L-Pipecolate; N4-Acetylaminobutanal; Pipecolic acid; Pipecolinic acid	C00408; C05936
75	129.019	0.000125399	C5H6O4	-H(-)	100	Itaconate	2,5-Dioxopentanoate; 2-Methylmaleate; 2-Oxoglutarate semialdehyde; Citraconate; Citraconic acid; Itaconate; Itaconic acid; Methylenesuccinic acid; Methylmaleic acid	C00433; C00490; C02226
76	129.056	0.000116238	C6H10O3	-H(-)	100	4-Methyl-2-oxopentanoate	(3S)-3-Methyl-2-oxopentanoate; (3S)-3-Methyl-2-oxopentanoic acid; (S)-3-Methyl-2-oxopentanoate; (S)-3-Methyl-2-oxopentanoic acid; 2-Oxoisocaproate; 4-Methyl-2-oxopentanoate; 6-Oxohexanoate; 6-Oxohexanoic acid; Adipate semialdehyde; Hexan-1-one-6-carboxylate	C00233; C00671; C06102
77	129.103	0.000575238	C6H14N2O	-H(-)	100	N-Acetylputrescine	N-Acetylputrescine	C02714
78	129.115	0.000525608	C7H16NO	-H(-)	100	4-Trimethylammoniobutanal	4-Trimethylammoniobutanal	C01149
79	130.014	0.000253541	C4H5NO4	-H(-)	100	2-Oxosuccinamate	2-Oxosuccinamate; 2-Oxosuccinamic acid; Iminoaspartate; Iminoaspartic acid; Iminosuccinate; Oxaloacetamide; gamma-Aminooxaloacetate	C02362; C05840
80	130.051	0.000108516	C5H9NO3	-H(-)	100	5-Aminolevulinic acid	(S)-4-Amino-5-oxopentanoate; 5-Amino-4-oxopentanoate; 5-Amino-4-oxovaleric acid; 5-Aminolevulinate; Hydroxyproline; L-Glutamate 1-semialdehyde; L-Glutamate 5-semialdehyde; L-Glutamate gamma-semialdehyde; L-Hydroxyproline; cis-4-Hydroxy-D-proline; trans-4-Hydroxy-L-proline	C00430; C01157; C01165; C03440; C03741
81	130.087	-4.47914e-05	C6H13NO2	-H(-)	100	(Iso)Leucine	(2S)-alpha-2-Amino-4-methylvaleric acid; (2S)-alpha-Leucine; 2-Amino-3-methylvaleric acid; 2-Amino-4-methylvaleric acid; L-Isoleucine; L-Leucine	C00123; C00407
82	130.998	0.00018277	C4H4O5	-H(-)	100	Oxaloacetic acid	2-Oxobutanedioic acid; 2-Oxosuccinic acid; Oxalacetic acid; Oxaloacetate; Oxaloacetic acid; keto-Oxaloacetate	C00036
83	131.035	5.73749e-05	C5H8O4	-H(-)	100	Glutarate	(S)-2-Acetolactate; (S)-2-Hydroxy-2-methyl-3-oxobutanoate; 1,3-Propanedicarboxylic acid; 2-Acetolactate; 2-Oxo-3-hydroxyisovalerate; 3-Hydroxy-3-methyl-2-oxobutanoate; 3-Hydroxy-3-methyl-2-oxobutanoic acid; 4-Hydroxy-2-oxopentanoate; 4-Hydroxy-2-oxovalerate; Glutarate; Glutaric acid; Pentanedioic acid	C00489; C00900; C03589; C04181; C06010
84	131.046	-1.10582e-05	C4H8N2O3	-H(-)	100	Asparagine	2-Aminosuccinamic acid; 3-Ureidopropanoate; 3-Ureidopropionate; L-Asparagine; N-Carbamoyl-beta-alanine; beta-Ureidopropionic acid	C00152; C02642
85	131.071	8.6188e-05	C6H12O3	-H(-)	100	D-2-Hydroxyisocaproate	6-Hydroxyhexanoate; 6-Hydroxyhexanoic acid	C06103
86	132.03	9.44235e-05	C4H7NO4	-H(-)	100	Aspartate	2-Aminosuccinic acid; D-Aspartate; D-Aspartic acid; L-Asp; L-Aspartate; L-Aspartic acid	C00049; C00402
87	132.039	0.0021294	C3H7N3O3	-H(-)	16	Ureidoglycine	(S)-Ureidoglycine	C02091
88	133.015	-0.000665578	C4H6O5	-H(-)	71	Malate	(R)-Malate; (S)-Malate; 3-Dehydro-L-threonate; D-Malate; D-Malic acid; L-2-Hydroxybutanedioic acid; L-Apple acid; L-Malate; L-Malic acid; Malate; Malic acid	C00149; C00497; C03064
89	133.051	-0.000390019	C5H10O4	-H(-)	100	Deoxyribose	(2R)-2,3-Dihydroxy-3-methylbutanoate; (R)-2,3-Dihydroxy-3-methylbutanoate; (R)-2,3-Dihydroxy-isovalerate; (R)-2,3-Dihydroxy-isovaleric acid; 2,3-Dihydroxy-3-methylbutanoate; 2,3-Dihydroxy-isovalerate; 2,3-Dihydroxy-isovaleric acid; 2-Deoxy-D-erythro-pentose; 2-Deoxy-D-ribose; Deoxyribose; Thyminose	C01801; C04039; C04272
90	134.047	-0.000977966	C4H9NO4	-H(-)	100	2-Hydroxymethylserine	4-Hydroxy-L-threonine; Hydroxythreonine	C06056
91	134.062	-0.000767817	C8H9NO	-H(-)	100	2-Phenylacetamide	(E)-Phenylacetaldehyde oxime; (E)-Phenylacetaldoxime; (Z)-Phenylacetaldehyde oxime; 2-Phenylacetamide; Z-Phenylacetaldoxime; alpha-Phenylacetamide	C02505; C16075; C19714
91	134.062	0.000374483	C5H9NO2	.F(-)	40	Proline	2-Pyrrolidinecarboxylic acid; D-Proline; L-Proline	C00148; C00763
92	135.045	-0.000139873	C8H8O2	-H(-)	100	Phenyl acetate	2-(4-Hydroxyphenyl)acetaldehyde; 2-Methylbenzoic acid; 3,4-Dihydroxystyrene; 4-Hydroxyphenylacetaldehyde; 4-Methylbenzoic acid; Benzeneacetic acid; Benzylformic acid; Crithminic acid; Phenylacetate; Phenylacetic acid; Toluate; Toluenecarboxylic acid; beta-Bethylbenzoic acid; m-Methylbenzoate; m-Toluic Acid; m-Toluylic acid; o-Methylbenzoate; o-Toluate; o-Toluic Acid; p-Toluate; p-Toluic acid	C01454; C03765; C06224; C07086; C07211; C07215
93	136.04	6.06673e-05	C7H7NO2	-H(-)	100	Anthranilate	2-Aminobenzoate; 4-Aminobenzoate; 4-Aminobenzoic acid; ABEE; Anthranilate; Anthranilic acid; Vitamin L1; o-Aminobenzoic acid; p-Aminobenzoate	C00108; C00568
94	136.077	-0.000276812	C8H11NO	-H(-)	100	Tyramine	2-(p-Hydroxyphenyl)ethylamine; Tyramine	C00483
94	136.077	0.000865488	C5H11NO2	.F(-)	40	Valine; Betaine	2-Amino-3-methylbutyric acid; 5-Aminopentanoate; 5-Aminopentanoic acid; 5-Aminovaleric acid; Betaine; Glycine betaine; L-Valine; N,N,N-Trimethylglycine; Trimethylaminoacetate; Trimethylammonioacetate	C00183; C00431; C00719
95	137.025	-0.000727168	C7H6O3	-H(-)	100	4-Hydroxybenzoate	3-Hydroxybenzoate; 3-Hydroxybenzoic acid; 4-Hydroxybenzoate; 4-Hydroxybenzoic acid; Hydroxybenzenecarboxylic acid; Hydroxybenzoic acid; Salicylate; Salicylic acid; m-Hydroxybenzoic acid; o-Hydroxybenzoic acid	C00156; C00587; C00805
95	137.025	0.000415132	C4H6O4	.F(-)	40	Succinate	Butanedionic acid; Ethylenesuccinic acid; Methylmalonate; Methylmalonic acid; Succinate; Succinic acid	C00042; C02170
96	137.036	-1.89116e-05	C6H6N2O2	-H(-)	100	Urocanate	Urocanate; Urocanic acid	C00785
97	137.097	-0.000275242	C9H14O	-H(-)	100	Isophorone	3,6-Nonadienal	C16323
98	138.98	8.48203e-05	C2H5O5P	-H(-)	100	Acetyl-P	Acetyl phosphate; Fosfonet; Phosphonoacetate; Phosphonoacetic acid	C00227; C05682
99	139.04	-0.000421165	C7H8O3	-H(-)	100	2,3,5-Trihydroxytoluene	3,4-Dihydroxybenzyl alcohol; 4-Hydroxymethylcatechol	C14110
100	140.035	0.000140819	C6H7NO3	-H(-)	100	2-Aminomuconate semialdehyde	2-Aminomuconate 6-semialdehyde; 2-Aminomuconate semialdehyde	C03824
101	140.082	0.00116708	C6H11N3O	-H(-)	76	Histidinol	L-Histidinol	C00860
102	141.02	-0.000177991	C6H6O4	-H(-)	100	2-Hydroxymuconate semialdehyde	(+)-Muconolactone; (S)-5-Oxo-2,5-dihydrofuran-2-acetate; 2-Oxo-2,3-dihydrofuran-5-acetate; 3-Oxoadipate enol-lactone; 4,5-Dihydro-5-oxofuran-2-acetate; 5-Hydroxymethyl-2-furoate; 5-Hydroxymethyl-2-furoic acid; 5-Oxo-4,5-dihydrofuran-2-acetate; cis,cis-2,4-Hexadienedioic acid; cis,cis-Hexadienedioate; cis,cis-Muconate	C02480; C03586; C14610; C20448
103	141.067	-3.75036e-05	C6H10N2O2	-H(-)	100	Ectoine	Ectoine; L-Ectoine	C06231
104	142.033	7.57698e-05	C6H9NOS	-H(-)	100	5-(2-Hydroxyethyl)-4-methylthiazole	4-Methyl-5-(2'-hydroxyethyl)-thiazole; 4-Methyl-5-(2-hydroxyethyl)-thiazole; 5-(2-Hydroxyethyl)-4-methylthiazole	C04294
105	144.03	-4.72279e-05	C5H7NO4	-H(-)	100	2-Oxoglutaramate	2-Ketoglutaramate; 2-Oxoglutaramate; 2-Oxoglutaramic acid; alpha-Ketoglutaramate	C00940
106	144.066	0.000122656	C6H11NO3	-H(-)	100	4-Acetamidobutanoate	(S)-2-Amino-6-oxohexanoate; (S)-5-Amino-3-oxohexanoate; (S)-5-Amino-3-oxohexanoic acid; 2-Aminoadipate 6-semialdehyde; 4-Acetamidobutanoate; Allysine; L-2-Aminoadipate 6-semialdehyde; L-Allysine; N4-Acetylaminobutanoate	C02946; C03656; C04076
107	145.014	-0.000205351	C5H6O5	-H(-)	85	Oxoglutarate	2-Ketoglutaric acid; 2-Oxoglutarate; Oxoglutaric acid; alpha-Ketoglutaric acid	C00026
108	145.051	-6.46974e-05	C6H10O4	-H(-)	100	2-Dehydropantoate	(R)-3-Hydroxy-3-methyl-2-oxopentanoate; (S)-2-Aceto-2-hydroxybutanoate; (S)-2-Hydroxy-2-ethyl-3-oxobutanoate; 2-Dehydropantoate	C00966; C06006; C14463
109	145.062	-0.0004254	C5H10N2O3	-H(-)	100	Glutamine	D-2-Aminoglutaramic acid; D-Glutamine; L-2-Aminoglutaramic acid; L-Glutamine	C00064; C00819
110	146.046	2.52626e-05	C5H9NO4	-H(-)	30	Glutamate	2-Aminoglutaric acid; D-2-Aminoglutaric acid; D-Glutamate; D-Glutamic acid; D-Glutaminic acid; Glutamate; Glutaminic acid; L-4-Hydroxyglutamate semialdehyde; L-Glutamate; L-Glutamic acid; L-Glutaminic acid; O-Acetyl-L-serine; O3-Acetyl-L-serine	C00025; C00217; C00302; C00979; C05938
111	147.012	-6.83649e-05	C5H8O3S	-H(-)	100	4-Methylthio-2-oxobutanoic acid	2-Keto-4-methylthiobutyric acid; 2-Oxo-4-methylthiobutanoate; 2-Oxo-4-methylthiobutanoic acid; 4-Methylthio-2-oxobutanoate; 4-Methylthio-2-oxobutanoic acid	C01180
112	147.03	1.94473e-05	C5H8O5	-H(-)	100	Hydroxyglutarate	(2R)-2-Hydroxy-2-methylbutanedioate; (2R,3S)-3-Methylmalate; (2S)-2-Hydroxy-2-methylbutanedioate; (4S)-4,5-Dihydroxy-2-oxopentanoate; (R)-2-Methylmalate; (R)-2-Methylmalic acid; (R)-Citramalate; (R)-Citramalic acid; (R)-alpha-Hydroxypyrotartaric acid; (S)-2-Hydroxy-2-methylsuccinic acid; (S)-2-Methylmalate; (S)-2-Methylmalic acid; (S)-Citramalate; (S)-Citramalic acid; (S)-alpha-Hydroxypyrotartari…	C00684; C01114; C02266; C02612; C02614; C02630; C03826; C06032
113	147.045	9.88855e-05	C9H8O2	-H(-)	100	Cinnamate	(E)-Cinnamate; 4-Hydroxycinnamyl aldehyde; p-Coumaraldehyde; trans-Cinnamate; trans-Cinnamic acid	C00423; C05608
114	147.066	2.20791e-06	C6H12O4	-H(-)	100	Mevalonate	(2R,3R)-2,3-Dihydroxy-3-methylpentanoate; (R)-2,3-Dihydroxy-3-methylpentanoate; (R)-2,3-Dihydroxy-3-methylvalerate; (R)-Mevalonate; (R)-Pantoate; 3,5-Dihydroxy-3-methylvaleric acid; Mevalonic acid; Pantoate; Pantoic acid	C00418; C00522; C06007
115	148.043	0.000276849	C5H11NO2S	-H(-)	100	Methionine	L-2-Amino-4methylthiobutyric acid; L-Methionine; Methionine	C00073
116	149.009	-0.000165322	C4H6O6	-H(-)	100	Tartaric acid	(+)-Tartaric acid; (2R,3R)-Tartaric acid; (R,R)-Tartaric acid; (R,R)-Tartrate; 2,3-Dihydroxybutanedioic acid; L-Tartaric acid; Tartaric acid; Tartrate; meso-Tartaric acid; meso-Tartrate	C00552; C00898
117	149.046	-0.000343899	C5H10O5	-H(-)	100	Pentose	D-Arabinoketose; D-Arabinulose; D-Lyxulose; D-Riboketose; D-Ribose; D-Ribulose; D-Xylose; D-Xylulose; D-erythro-2-Pentulose; D-threo-Pentulose; L-Arabinopyranose; L-Arabinose; Wood sugar	C00121; C00181; C00259; C00309; C00310
118	151.026	-0.000259478	C5H4N4O2	-H(-)	100	Xanthine	Xanthine	C00385
119	151.04	0.000404921	C8H8O3	-H(-)	100	(S)-Mandelate	(S)-2-Hydroxy-2-phenylacetate; (S)-2-Hydroxy-2-phenylacetic acid; (S)-Mandelate; (S)-Mandelic acid; 2-Hydroxy-4-methylbenzoic acid; 2-Hydroxyphenylacetate; 2-Hydroxyphenylacetic acid; 3,4-Dihydroxyphenylacetaldehyde; 3-Methylsalicylate; 4-Methylsalicylate; Protocatechuatealdehyde; m-Cresotic acid	C01984; C04043; C05852; C14088; C14103
120	151.061	0.000116294	C5H12O5	-H(-)	100	Xylitol	D-Arabinitol; D-Arabinol; D-Arabitol; D-Lyxitol; Xylitol	C00379; C01904
121	152.002	-0.000188252	C3H7NO4S	-H(-)	100	3-Sulfino-L-alanine	3-Sulfino-L-alanine; 3-Sulfinoalanine; 3-Sulphino-L-alanine; L-Cysteinesulfinic acid	C00606
122	152.036	-0.000195612	C7H7NO3	-H(-)	100	3-Hydroxyanthranilate	3-Hydroxyanthranilate; 3-Hydroxyanthranilic acid	C00632
122	152.036	0.000946688	C4H7NO4	.F(-)	40	Aspartate	2-Aminosuccinic acid; D-Aspartate; D-Aspartic acid; L-Asp; L-Aspartate; L-Aspartic acid	C00049; C00402
123	152.072	3.42553e-05	C8H11NO2	-H(-)	100	Dopamine	2-(3,4-Dihydroxyphenyl)ethylamine; 3,4-Dihydroxyphenethylamine; 4-(2-Aminoethyl)-1,2-benzenediol; 4-(2-Aminoethyl)benzene-1,2-diol; Dopamine	C03758
124	152.995	0.000777557	C3H7O5P	-H(-)	100	Propanoyl phosphate	Propanoyl phosphate; Propionyl phosphate	C02876
125	153.019	-7.30918e-05	C7H6O4	-H(-)	100	3,4-Dihydroxybenzoate	3,4-Dihydroxybenzoate; 3,4-Dihydroxybenzoic acid; Protocatechuate; Protocatechuic acid	C00230
126	153.129	-0.000288952	C10H18O	-H(-)	100	(-)-Menthone	(-)-Menthone; (R)-(+)-Citronellal; (S)-(-)-Citronellal; (S)-3,7-Dimethyloct-6-enal; l-Menthone; p-Menthan-3-one	C00843; C09848; C11384
127	154.062	-4.59239e-05	C6H9N3O2	-H(-)	100	Histidine	(S)-alpha-Amino-1H-imidazole-4-propionic acid; L-Histidine	C00135
128	154.975	0.000104254	C2H5O6P	-H(-)	100	2-Phosphoglycolate	2-Phosphoglycolate; Phosphoglycolic acid	C00988
129	155.035	-3.34039e-05	C7H8O4	-H(-)	100	3-Methyl-cis,cis-hexadienedioate	(1R,6S)-1,6-Dihydroxycyclohexa-2,4-diene-1-carboxylate; 3-Methyl-cis,cis-hexadienedioate; 3-Methyl-cis,cis-muconate; 3-Methylmuconolactone; 4-Carboxymethyl-3-methylbut-2-en-1,4-olide; 4-Carboxymethyl-4-methylbut-2-en-1,4-olide; 4-Methylmuconolactone; cis-1,2-Dihydroxycyclohexa-3,5-diene-1-carboxylate; cis-1,6-Dihydroxy-2,4-cyclohexadiene-1-carboxylic acid	C04112; C04558; C04559; C06321
130	155.046	0.000589047	C6H8N2O3	-H(-)	100	4-Imidazolone-5-propanoate	4,5-Dihydro-4-oxo-5-imidazolepropanoate; 4-Imidazolone-5-propanoate; 4-Imidazolone-5-propionic acid	C03680
131	157.014	0.000129454	C6H6O5	-H(-)	100	2-Maleylacetate	(Z)-5-Oxohex-2-enedioate; 2-Hydroxymuconate; 2-Maleylacetate; 3-Hydroxy-cis,cis-muconate; 4-Oxalocrotonate; 4-Oxohex-2-enedioate; Maleylacetate; gamma-Oxalocrotonate	C02222; C02501; C03453; C03676
132	157.025	0.000133242	C5H6N2O4	-H(-)	100	Dihydroorotate	(S)-4,5-Dihydroorotate; (S)-Dihydroorotate; Dihydro-L-orotic acid; L-Dihydroorotate; L-Dihydroorotic acid	C00337
133	157.037	0.00010935	C4H6N4O3	-H(-)	100	Allantoin	(R)(-)-Allantoin; (R)-Allantoin; (S)(+)-Allantoin; (S)-Allantoin	C02348; C02350
134	157.051	-2.90179e-05	C7H10O4	-H(-)	100	Isopropylmaleate	2-Isopropylmaleate; beta-Isopropylmaleate	C02631
135	159.03	2.75899e-05	C6H8O5	-H(-)	100	Oxoadipate	(3R,4S,5R)-3,4,5-Trihydroxy-1,2-cyclohexanedione; 2,4-Diketo-3-deoxy-L-fuconate; 2-Oxoadipate; 2-Oxoadipic acid; 3,5/4-Trihydroxycyclohexa-1,2-dione; 3-Keto-adipate; 3-Oxoadipate; 3-Oxoadipic acid; 3D-(3,5/4)-Trihydroxycyclohexane-1,2-dione; D-2,3-Diketo 4-deoxy-epi-inositol; D-2,3-Diketo-4-deoxy-epi-inositol; DKDI	C00322; C00846; C04287; C06891; C20781
136	159.077	0.000205423	C6H12N2O3	-H(-)	100	Ala-Ala	D-Ala-D-Ala; D-Alanyl-D-alanine; N-alpha-Acetyl-L-2,4-diaminobutyrate	C00993; C19929
137	160.062	-1.68072e-05	C6H11NO4	-H(-)	100	Aminoadipate	L-2-Aminoadipate; L-2-Aminoadipic acid; L-2-Aminohexanedioate; L-alpha-Aminoadipate; L-alpha-Aminoadipic acid; N-Methyl-L-glutamate; N-Methyl-L-glutamic acid; O-Acetyl-L-homoserine; O-Acetylhomoserine	C00956; C01046; C01077
138	161.009	-2.11437e-05	C5H6O6	-H(-)	100	Hydroxyoxoglutarate	(4R)-4-Hydroxy-2-oxoglutarate; (R)-2-Hydroxy-4-oxopentanedioate; 4-Hydroxy-2-oxoglutarate; 4-Hydroxy-2-oxoglutaric acid; D-4-Hydroxy-2-oxoglutarate	C01127; C05946
139	161.046	-8.59167e-05	C6H10O5	-H(-)	100	Hydroxyadipate	2-Dehydro-3-deoxy-L-fuconate; 2-Dehydro-3-deoxy-L-rhamnonate; L-Fucono-1,5-lactone; L-Rhamno-1,4-lactone; L-Rhamnono-1,4-lactone	C02991; C03827; C03979; C18028
140	162.041	-0.000428097	C5H9NO5	-H(-)	100	Hydroxy-Glu	L-erythro-4-Hydroxyglutamate	C05947
141	163.04	-0.000257641	C9H8O3	-H(-)	100	Coumarate	(2E)-3-(3-Hydroxyphenyl)prop-2-enoate; 2-Coumarinate; 2-Hydroxy-3-phenylpropenoate; 2-Oxo-3-phenylpropanoate; 3,4-Dihydroxycinnamaldehyde; 3-Phenyl-2-oxopropanoate; 4-Coumarate; 4-Hydroxycinnamate; 4-Hydroxycinnamic acid; Caffeic aldehyde; Caffeyl aldehyde; Phenylpyruvate; Phenylpyruvic acid; alpha-Ketohydrocinnamic acid; cis-2-Hydroxycinnamate; enol-Phenylpyruvate; enol-Phenylpyruvic acid; enol-…	C00166; C00811; C02763; C05838; C10945; C12621
142	163.061	-6.61974e-05	C6H12O5	-H(-)	100	Deoxyhexose	6-Deoxy-L-galactose; 6-Deoxy-L-mannose; L-Fucose; L-Mannomethylose; L-Rhamnofuranose; L-Rhamnopyranose; L-Rhamnose; alpha-6-Deoxy-L-mannose; alpha-L-Fucopyranose; alpha-L-Fucose; alpha-L-Mannomethylose; alpha-L-Rhamnose; beta-6-Deoxy-L-mannose; beta-L-Fucopyranose; beta-L-Fucose; beta-L-Mannomethylose; beta-L-Rhamnose	C00507; C01019; C02338; C02431; C02476; C20835; C20836
143	164.039	-0.000701847	C5H11NO3S	-H(-)	100	Met-oxide	L-Methionine S-oxide	C02989
144	164.072	5.18973e-05	C9H11NO2	-H(-)	100	Phenylalanine	(S)-alpha-Amino-beta-phenylpropionic acid; D-Phenylalanine; D-alpha-Amino-beta-phenylpropionic acid; L-Phenylalanine	C00079; C02265
145	165.018	0.0014867	C8H6O4	-H(-)	46	Phthalate	1,2-Benzenedicarboxylic acid; 2-(4-Hydroxyphenyl)-2-oxoacetate; 4-Hydroxybenzoylformate; 4-Hydroxyphenylglyoxylate; 4-Hydroxyphenylglyoxylic acid; Phthalate; o-Phthalic acid	C01606; C03590
146	165.041	-0.000123007	C5H10O6	-H(-)	100	Pentonic acid	D-Xylonate; L-Arabinonate	C00502; C00545
147	165.055	0.000361618	C9H10O3	-H(-)	100	3-Methoxy-4-hydroxyphenylacetaldehyde	(4-Hydroxy-3-methoxyphenyl)acetaldehyde; (R)-Phenyllactate; 3-(3-Hydroxyphenyl)propanoate; 3-(3-Hydroxyphenyl)propanoic acid; 3-Hydroxyphenylpropanoate; 3-Methoxy-4-hydroxyphenylacetaldehyde; Caffeyl alcohol; Dihydro-3-coumaric acid; Homovanillin; Phenyllactate	C05581; C05607; C11457; C12206
148	165.094	-0.0014088	C10H14O2	-H(-)	52	C10:3	Perillic acid	C11924
149	166.015	-0.00022965	C7H5NO4	-H(-)	100	Quinolinate	2,3-Pyridinedicarboxylic acid; Pyridine-2,3-dicarboxylate; Quinolinate; Quinolinic acid	C03722
150	166.032	0.000838083	C8H9NOS	-H(-)	100	Phenylacetothiohydroximate	Phenylacetothiohydroximate	C03719
151	166.051	-0.000194074	C8H9NO3	-H(-)	100	Pyridoxal	3-Methoxyanthranilate; 3-Methoxyanthranilic acid; L-4-Hydroxyphenylglycine; Pyridoxal	C00250; C05831; C12323
151	166.051	0.000948226	C5H9NO4	.F(-)	40	Glutamate	2-Aminoglutaric acid; D-2-Aminoglutaric acid; D-Glutamate; D-Glutamic acid; D-Glutaminic acid; Glutamate; Glutaminic acid; L-4-Hydroxyglutamate semialdehyde; L-Glutamate; L-Glutamic acid; L-Glutaminic acid; O-Acetyl-L-serine; O3-Acetyl-L-serine	C00025; C00217; C00302; C00979; C05938
152	166.975	7.71336e-05	C3H5O6P	-H(-)	100	Phosphoenolpyruvate	3-Phosphonopyruvate; PEP; Phosphoenolpyruvate; Phosphoenolpyruvic acid	C00074; C02798
153	167.035	-2.69469e-05	C8H8O4	-H(-)	100	Homogentisate	(S)-2-Hydroxy-2-(4-hydroxyphenyl)acetate; (S)-4-Hydroxymandelate; 2,5-Dihydroxyphenylacetate; 2,5-Dihydroxyphenylacetic acid; 2-Hydroxy-4-hydroxymethylbenzoic acid; 3,4-Dihydroxymandelaldehyde; 3,4-Dihydroxyphenylglycolaldehyde; 4-Hydroxy-3-methoxybenzoate; 4-Hydroxy-3-methoxybenzoic acid; 4-Hydroxymethylsalicylate; Homogentisate; Homogentisic acid; Vanillate; Vanillic acid	C00544; C03198; C05577; C06672; C14109
154	167.071	0.00034335	C5H15NO3P	-H(-)	100	N-Trimethyl-2-aminoethylphosphonate	2-Trimethylaminoethylphosphonate; N-Trimethyl-2-aminoethylphosphonate	C06459
155	167.082	0.000854795	C8H12N2O2	-H(-)	100	Pyridoxamine	PM; Pyridoxamine	C00534
156	167.108	-1.79815e-05	C10H16O2	-H(-)	100	C10:2	(3S,6R)-6-Isopropenyl-3-methyl-2-oxo-oxepanone; (3S,6S)-6-Isopropenyl-3-methyl-2-oxo-oxepanone; (4R,7R)-4-Isopropenyl-7-methyl-2-oxo-oxepanone; (4S,7R)-4-Isopropenyl-7-methyl-2-oxo-oxepanone; 4-Isopropenyl-7-methyloxepan-2-one	C11402; C11403; C11414; C11418
157	168.007	-0.000169981	C3H8NO5P	-H(-)	100	Glyphosate	1-Amino-3-(phosphohydroxy)propan-2-one; 3-Amino-2-oxopropyl phosphate	C11638
158	168.043	0.000520948	C4H12NO4P	-H(-)	100	Phosphodimethylethanolamine	Phosphodimethylethanolamine	C13482
159	168.067	-4.70465e-05	C8H11NO3	-H(-)	100	Pyridoxine	4-[(1R)-2-Amino-1-hydroxyethyl]-1,2-benzenediol; Arterenol; L-Noradrenaline; Noradrenaline; Norepinephrine; Pyridoxine; Pyridoxol	C00314; C00547
160	168.981	7.61299e-06	C3H6O6S	-H(-)	100	Glycerone sulfate	(2R)-3-Sulfolactate; (R)-3-Sulfolactate	C11537
161	169.014	-0.000207444	C7H6O5	-H(-)	100	Gallate	3,4,5-Trihydroxybenzoate; 3,4,5-Trihydroxybenzoic acid; Gallate; Gallic acid; Pyrogallol-5-carboxylic acid	C01424
161	169.014	0.000934856	C4H6O6	.F(-)	40	Tartaric acid	(+)-Tartaric acid; (2R,3R)-Tartaric acid; (R,R)-Tartaric acid; (R,R)-Tartrate; 2,3-Dihydroxybutanedioic acid; L-Tartaric acid; Tartaric acid; Tartrate; meso-Tartaric acid; meso-Tartrate	C00552; C00898
162	169.05	0.000177895	C8H10O4	-H(-)	100	3,4-Dihydroxyphenylethyleneglycol	1,2-Dihydroxy-3-methylcyclohexa-3,5-dienecarboxylate; 1,2-Dihydroxy-6-methylcyclohexa-3,5-dienecarboxylate; 1,6-Dihydroxy-5-methylcyclohexa-2,4-dienecarboxylate; 3,4-Dihydroxyphenylethyleneglycol; 4-Methylcyclohexa-3,5-diene-1,2-cis-diol-1-carboxylic acid; cis-1,2-Dihydroxy-4-methylcyclohexa-3,5-diene-1-carboxylate	C05576; C06720; C06729; C06731
163	169.123	3.13878e-05	C10H18O2	-H(-)	100	C10:1	3,7-Dimethyl-6-octenoic acid; Citronellate; Citronellic acid	C16462
164	170.046	2.14352e-05	C7H9NO4	-H(-)	100	2,3,4,5-Tetrahydrodipicolinate	(S)-2,3,4,5-Tetrahydropyridine-2,6-dicarboxylate; 2,3,4,5-Tetrahydrodipicolinate; L-2,3,4,5-Tetrahydrodipicolinate; delta1-Piperidine-2,6-dicarboxylate	C03972
165	171.006	0.00013734	C3H9O6P	-H(-)	100	sn-Glycerol 3-phosphate	D-Glycerol 1-phosphate; Glycerophosphoric acid; sn-Glycerol 3-phosphate	C00093
166	171.03	9.77719e-05	C7H8O5	-H(-)	100	3-Dehydroshikimate	2-Hydroxy-5-methyl-cis,cis-muconate; 2-Hydroxyhepta-2,4-diene-1,7-dioate; 2-Hydroxyhepta-2,4-dienedioate; 2-Oxo-5-methyl-cis-muconate; 2-Oxohept-3-ene-1,7-dioate; 2-Oxohept-3-enedioate; 3-Dehydroshikimate; 5-Methylmaleylacetate	C02637; C03063; C05600; C07478; C07479; C18306
167	171.103	-0.000264278	C9H16O3	-H(-)	100	9-Oxononanoic acid	9-Oxononanoic acid	C16322
168	172.062	2.36347e-06	C7H11NO4	-H(-)	100	Acetyl-Glu-semialdehyde	2-Acetamido-5-oxopentanoate; N-Acetyl-L-glutamate 5-semialdehyde	C01250
169	173.009	-6.09318e-06	C6H6O6	-H(-)	100	Aconitate	Dehydroascorbate; Dehydroascorbic acid; L-Dehydroascorbate; L-Dehydroascorbic acid; cis-Aconitate; cis-Aconitic acid	C00417; C05422
170	173.045	0.00019533	C7H10O5	-H(-)	100	Shikimate	(2S)-2-Isopropyl-3-oxosuccinate; 2-Methyl-3-oxoadipate; 2-Oxo-4-methyl-3-carboxypentanoate; 3,4,5-Trihydroxy-1-cyclohexenecarboxylic acid; 3-Carboxy-4-methyl-2-oxopentanoate; Shikimate; Shikimic acid	C00493; C04236; C18307
171	173.056	0.000307992	C6H10N2O4	-H(-)	100	Formimino-Glu	N-Formimidoyl-L-glutamate; N-Formimino-L-glutamate	C00439
172	173.072	0.000103067	C10H10N2O	-H(-)	100	Indole-acetamide	(Indol-3-yl)acetamide; Indole-3-acetamide	C02693
173	173.093	5.34102e-07	C7H14N2O3	-H(-)	100	Acetylornithine	N-Acetylornithine; N2-Acetyl-L-ornithine	C00437
174	173.104	0.000554581	C6H14N4O2	-H(-)	100	Arginine	(S)-2-Amino-5-guanidinovaleric acid; L-Arg; L-Arginine	C00062
175	174.041	-4.3687e-06	C6H9NO5	-H(-)	100	Acetyl-Asp	N-Formyl-L-glutamate	C01045
176	174.056	-9.37847e-05	C10H9NO2	-H(-)	100	Indole-3-acetate	(Indol-3-yl)acetate; 5-Hydroxyindoleacetaldehyde; IAA; Indole-3-acetate; Indole-3-acetic acid; Indoleacetate; Indoleacetic acid	C00954; C05634
177	175.025	3.99219e-06	C6H8O6	-H(-)	100	Hexuronic acid; Ascorbate	(4S)-4,6-Dihydroxy-2,5-dioxohexanoate; 2,5-Diketo-3-deoxy-D-gluconate; 3-Deoxy-D-glycero-2,5-hexodiulosonate; 4-Deoxy-L-threo-5-hexosulose uronate; 4-Hydroxy-4-methyl-2-oxoglutarate; 5-Dehydro-4-deoxy-D-glucuronate; Ascorbate; Ascorbic acid; D-Glucurone; D-Glucurono-3,6-lactone; D-Glucuronolactone; Glucurone; L-Ascorbate; L-Ascorbic acid; L-xylo-Hex-2-ulono-1,4-lactone; L-xylo-Hexulonolactone; Pa…	C00072; C02670; C03289; C04053; C04349; C06033
178	175.047	-9.69602e-05	C4H8N4O4	-H(-)	100	Allantoate	Allantoate; Allantoic acid	C00499
179	175.062	-0.000916374	C7H12O5	-H(-)	87	3-Propylmalate	(2R,3S)-3-Isopropylmalate; (2S)-2-Hydroxy-2-isopropylsuccinic acid; (2S)-2-Isopropylmalate; 2-D-threo-Hydroxy-3-carboxy-isocaproate; 2-Isopropylmalic acid; 3-Carboxy-2-hydroxy-4-methylpentanoate; 3-Carboxy-3-hydroxy-4-methylpentanoate; 3-Carboxy-3-hydroxyisocaproate; 3-Isopropylmalate; alpha-Isopropylmalate	C02504; C04411
180	177.041	-0.000111851	C6H10O6	-H(-)	100	Glucono-lactone	1,5-Gluconolactone; 1-Keto-D-chiro-inositol; 2,4,6/3,5-Pentahydroxycyclohexanone; 2-Dehydro-3-deoxy-D-galactonate; 2-Dehydro-3-deoxy-D-gluconate; 2-Deoxy-5-keto-D-gluconic acid; 2-Deoxy-D-threo-hex-5-ulosonic acid; 2-Inosose; 2-Keto-3-deoxy-D-gluconate; 2D-2,3,5/4,6-Pentahydroxycyclohexanone; 3-Keto-beta-D-galactose; 5-Dehydro-2-deoxy-D-gluconate; 5-Deoxy glucuronic acid; 5-Deoxy-D-glucuronate; 5…	C00198; C00204; C00691; C01040; C01115; C01216; C05394; C06892; C16737; C20251
181	177.055	0.000222413	C10H10O3	-H(-)	100	Coniferyl aldehyde	(3S)-2-Oxo-3-phenylbutanoate; (3S)-beta-Methylphenylpyruvate; 4-Hydroxy-3-methoxycinnamaldehyde; Coniferaldehyde; Coniferyl aldehyde; Ferulaldehyde	C02666; C20646
182	178.051	-7.30511e-05	C9H9NO3	-H(-)	100	Hippurate	Benzoylaminoacetic acid; Hippurate; Hippuric acid; N-Benzoylglycine	C01586
183	179.035	-0.000158388	C9H8O4	-H(-)	100	3-(4-Hydroxyphenyl)pyruvate	(2E)-3-(2,3-Dihydroxyphenyl)prop-2-enoate; 2-Hydroxy-3-(4-hydroxyphenyl)propenoate; 3,4-Dihydroxy-trans-cinnamate; 3-(4-Hydroxyphenyl)pyruvate; 4-Hydroxy-enol-phenylpyruvate; 4-Hydroxyphenylpyruvate; Caffeate; Caffeic acid; p-Hydroxyphenylpyruvic acid; trans-2,3-Dihydroxycinnamate; trans-Caffeate	C01179; C01197; C05350; C12623
183	179.035	0.000983912	C6H8O5	.F(-)	40	Oxoadipate	(3R,4S,5R)-3,4,5-Trihydroxy-1,2-cyclohexanedione; 2,4-Diketo-3-deoxy-L-fuconate; 2-Oxoadipate; 2-Oxoadipic acid; 3,5/4-Trihydroxycyclohexa-1,2-dione; 3-Keto-adipate; 3-Oxoadipate; 3-Oxoadipic acid; 3D-(3,5/4)-Trihydroxycyclohexane-1,2-dione; D-2,3-Diketo 4-deoxy-epi-inositol; D-2,3-Diketo-4-deoxy-epi-inositol; DKDI	C00322; C00846; C04287; C06891; C20781
184	179.056	4.7993e-05	C6H12O6	-H(-)	100	Hexose	1,2,4/3,5,6-Cyclohexane-1,2,3,4,5,6-hexol; 1D-chiro-Inositol; 1D-myo-Inositol; 1L-myo-Inositol; 6-Deoxy-L-mannonic acid; Bios I; Carubinose; Cyclohexitol; D-Fructose; D-Galactopyranose; D-Galactose; D-Glucopyranose; D-Glucose; D-Mannose; D-arabino-Hexulose; D-myo-Inositol; Dambose; Dextrose; Fructose; Fruit sugar; Glucose; Grape sugar; Inositol; L-Fuconate; L-Galactose; L-Rhamnonate; L-Sorbose; L…	C00031; C00095; C00124; C00137; C00159; C00221; C00247; C00267; C00936; C00984; C01720; C01825; C01934; C02336; C06153; C19891
185	180.067	-4.6549e-05	C9H11NO3	-H(-)	100	Tyrosine	(S)-2-Amino-3-(p-hydroxyphenyl)propionic acid; (S)-3-(p-Hydroxyphenyl)alanine; 2-(Hydroxyamino)-3-phenylpropanoate; L-Tyrosine; N-Hydroxy-L-phenylalanine; Tyrosine	C00082; C19712
186	181.037	-0.000202505	C6H6N4O3	-H(-)	100	7-Methyluric acid	1-Methyluric acid; 7-Methyluric acid	C16355; C16359
187	182.082	0.000459875	C9H13NO3	-H(-)	100	L-Adrenaline	(R)-(-)-Adnephrine; (R)-(-)-Adrenaline; (R)-(-)-Epinephrine; (R)-(-)-Epirenamine; 4-[(1R)-1-Hydroxy-2-(methylamino)ethyl]-1,2-benzenediol; L-Adrenaline; L-Normetanephrine	C00788; C05589
188	182.97	-0.000167007	C3H5O7P	-H(-)	100	3-Phosphonooxypyruvate	3-Phosphohydroxypyruvate; 3-Phosphohydroxypyruvic acid; 3-Phosphonooxypyruvate; 3-Phosphonooxypyruvic acid	C03232
189	183.007	-0.000135254	C4H9O6P	-H(-)	100	L-3,4-Dihydroxybutan-2-one 4-P	1-Deoxy-L-glycero-tetrulose 4-phosphate; 2-Hydroxy-3-oxobutyl phosphate; L-3,4-Dihydroxybutan-2-one 4-phosphate	C15556
190	183.03	3.50977e-05	C8H8O5	-H(-)	100	3,4-Dihydroxymandelate	3-O-Methylgallate; 3-O-Methylgallic acid	C05616
191	183.066	-2.11945e-05	C9H12O4	-H(-)	100	7-Methyl-2-hydroxy-6-oxoocta-2,4-dienoate	3-(cis-5,6-Dihydroxycyclohexa-1,3-dien-1-yl)propanoate; cis-3-(2-Carboxy-ethyl)-3,5-cyclo-hexadiene-1,2-diol; cis-3-(Carboxy-ethyl)-3,5-cyclo-hexadiene-1,2-diol	C11588
191	183.066	0.000287806	C5H15NO4P	-H(-)	100	Choline-P	Choline phosphate; O-Phosphocholine; Phosphocholine; Phosphorylcholine	C00588
192	184.002	0.000105633	C3H8NO6P	-H(-)	100	Phosphoserine	3-Phosphoserine; Dexfosfoserine; L-O-Phosphoserine; O-Phospho-L-serine	C01005
193	184.025	-4.33833e-05	C7H7NO5	-H(-)	100	2-Amino-3-carboxymuconate semialdehyde	2-Amino-3-(3-oxoprop-1-en-1-yl)but-2-enedioate; 2-Amino-3-(3-oxoprop-1-enyl)-but-2-enedioate; 2-Amino-3-carboxymuconate semialdehyde	C04409
194	184.985	0.000420487	C3H7O7P	-H(-)	100	Phosphoglycerate	2-Phospho-(R)-glycerate; 2-Phospho-D-glycerate; 3-Phospho-(R)-glycerate; 3-Phospho-D-glycerate; 3-Phosphoglycerate; D-Glycerate 2-phosphate; D-Glycerate 3-phosphate	C00197; C00631
195	185.118	-4.14835e-05	C10H18O3	-H(-)	100	(3R)-6-Hydroxy-3-isopropenyl-heptanoate	(3R)-6-Hydroxy-3-isopropenyl-heptanoate; (3S)-6-Hydroxy-3-isopropenyl-heptanoate; (5R)-6-Hydroxy-5-isopropenyl-2-methylhexanoate; (5S)-6-Hydroxy-5-isopropenyl-2-methylhexanoate; 6-Hydroxy-3-isopropenylheptanoate	C11404; C11406; C11417; C11420
196	186.041	6.28171e-05	C7H9NO5	-H(-)	100	(2S,4S)-4-Hydroxy-2,3,4,5-tetrahydrodipicolinate	(2S,4S)-4-Hydroxy-2,3,4,5-tetrahydrodipicolinate; (2S,4S)-4-Hydroxy-2,3,4,5-tetrahydropyridine-2,6-dicarboxylate; HTPA	C20258
197	186.113	0.000158278	C9H17NO3	-H(-)	100	8-Amino-7-oxononanoate	8-Amino-7-oxononanoate; 8-Amino-7-oxononanoic acid	C01092
198	188.057	-0.00077686	C7H11NO5	-H(-)	100	Acetyl-Glu	N-Acetyl-L-glutamate; N-Acetyl-L-glutamic acid	C00624
199	189.004	3.2147e-06	C6H6O7	-H(-)	100	Oxalosuccinate	Oxalosuccinate; Oxalosuccinic acid	C05379
200	189.04	0.000670529	C7H10O6	-H(-)	100	3-Dehydroquinate	2,4-Dihydroxyhept-2-1,7-dioate; 2,4-Dihydroxyhept-2-enedioate; 2,4-Dihydroxyhept-2-enedioic acid; 3-Dehydroquinate; 3-Dehydroquinic acid; 4-Hydroxy-2-ketopimelate; 4-Hydroxy-2-oxo-heptanedioate; 4-Hydroxy-2-oxoheptanedioate; 4-Hydroxy-2-oxoheptanedioic acid; 5-Dehydroquinate; 5-Dehydroquinic acid	C00944; C05601; C06201
201	189.077	0.000218494	C8H14O5	-H(-)	100	(R)-3-((R)-3-Hydroxybutanoyloxy)butanoate	(R)-3-((R)-3-Hydroxybutanoyloxy)butanoate	C04546
202	189.088	-0.000395356	C7H14N2O4	-H(-)	90	Diaminopimelate	LL-2,6-Diaminoheptanedioate; LL-2,6-Diaminopimelate; LL-2,6-Diaminopimelic acid; meso-2,6-Diaminoheptanedioate; meso-2,6-Diaminopimelate; meso-2,6-Diaminopimelic acid; meso-Diaminoheptanedioate	C00666; C00680
203	190.052	-0.000687101	C10H9NO3	-H(-)	100	5-Hydroxyindoleacetate	5-Hydroxyindoleacetate; 5-Phenyl-1,3-oxazinane-2,4-dione	C05635; C16596
203	190.052	0.000455199	C7H9NO4	.F(-)	40	2,3,4,5-Tetrahydrodipicolinate	(S)-2,3,4,5-Tetrahydropyridine-2,6-dicarboxylate; 2,3,4,5-Tetrahydrodipicolinate; L-2,3,4,5-Tetrahydrodipicolinate; delta1-Piperidine-2,6-dicarboxylate	C03972
204	191.02	-0.000126193	C6H8O7	-H(-)	100	(Iso)Citrate	1-Hydroxypropane-1,2,3-tricarboxylic acid; 1-Hydroxytricarballylic acid; 2-Dehydro-3-deoxy-D-glucarate; 2-Hydroxy-1,2,3-propanetricarboxylic acid; 2-Hydroxytricarballylic acid; 5-Dehydro-4-deoxy-D-glucarate; Citrate; Citric acid; Isocitrate; Isocitric acid	C00158; C00311; C00679; C03921
205	191.056	0.000340938	C7H12O6	-H(-)	100	Quinate	(-)-Quinic acid; Chinic acid; Kinic acid; L-Quinate; L-Quinic acid; Quinate; Quinic acid	C00296
206	192.066	0.000165749	C10H11NO3	-H(-)	100	3-Carbamoyl-2-phenylpropionaldehyde	3-Carbamoyl-2-phenylpropionaldehyde; 4-Hydroxy-5-phenyltetrahydro-1,3-oxazin-2-one	C16587; C16595
207	193.035	-6.3381e-05	C6H10O7	-H(-)	100	Hexuronate	2-Dehydro-D-gluconate; 2-Dehydro-D-gluconic acid; 2-Keto-D-gluconic acid; D-Galacturonate; D-Galacturonic acid; D-Glucuronate; D-Tagaturonate; D-Tagaturonic acid; Glucuronate; Glucuronic acid; alpha-D-arabino-2-Hexulosonic acid	C00191; C00333; C00558; C06473
208	194.067	0.000870444	C7H9N5O2	-H(-)	100	2-Amino-4-hydroxy-6-hydroxymethyl-7,8-dihydropteridine	2-Amino-4-hydroxy-6-hydroxymethyl-7,8-dihydropteridine	C01300
209	195.051	-0.000105482	C6H12O7	-H(-)	100	Hexonic acid	D-Altronate; D-Galactonate; D-Galactonic acid; D-Gluconate; D-Gluconic acid; D-gluco-Hexonic acid; Gulonate; Gulonic acid; L-Gulonate; L-Gulonic acid	C00257; C00800; C00817; C00880
210	197.118	-0.000992427	C9H16N3O2	-H(-)	100	Hercynine	Hercynine; Nalpha,Nalpha,Nalpha-Trimethyl-L-histidine	C05575
211	198.017	-0.000156853	C4H10NO6P	-H(-)	100	P-homoserine	Imino-D-erythrose 4-phosphate; Iminoerythrose 4-phosphate; O-Phospho-L-homoserine; O-Phosphorylhomoserine	C01102; C05702; C12215
212	199.002	-0.000224114	C4H9O7P	-H(-)	100	D-Erythrose 4-phosphate	D-Erythrose 4-phosphate	C00279
213	199.025	-7.10541e-05	C8H8O6	-H(-)	100	4-Maleylacetoacetate	2-Hydroxy-5-carboxymethylmuconate semialdehyde; 4-Fumarylacetoacetate; 4-Fumarylacetoacetic acid; 4-Maleylacetoacetate; 4-Maleylacetoacetic acid; 5-Carboxymethyl-2-hydroxymuconate semialdehyde; 5-Carboxymethyl-2-hydroxymuconic semialdehyde; Fumarylacetoacetate; Phthalate-4,5-cis-dihydrodiol; cis-4,5-Dihydroxycyclohexa-1(6),2-diene-1,2-dicarboxylate	C01036; C01061; C04642; C04783
214	202.051	0.000143172	C11H9NO3	-H(-)	100	Indolepyruvate	(Indol-3-yl)pyruvate; 3-(Indol-3-yl)pyruvate; Indole-3-pyruvate; Indolepyruvate; Indolepyruvic acid	C00331
215	203.083	7.23786e-05	C11H12N2O2	-H(-)	100	Tryptophan	(S)-alpha-Amino-beta-(3-indolyl)-propionic acid; L-Tryptophan; Tryptophan	C00078
216	203.104	-0.000213638	C8H16N2O4	-H(-)	100	N6-Acetyl-N6-hydroxy-L-lysine	N6-Acetyl-N6-hydroxy-L-lysine; N6-Acetyl-N6-hydroxylysine	C03955
217	204.051	0.000882307	C8H15NOS2	-H(-)	100	Lipoamide	Lipoamide; Thioctic acid amide	C00248
218	205.036	-0.000148125	C7H10O7	-H(-)	84	(R)-2-Hydroxybutane-1,2,4-tricarboxylate	(2R,3S)-2-Hydroxybutane-1,2,3-tricarboxylate; (2S,3R)-3-Hydroxybutane-1,2,3-tricarboxylate; (R)-2-Hydroxy-1,2,4-butanetricarboxylic acid; (R)-2-Hydroxybutane-1,2,4-tricarboxylate; 2-Hydroxybutane-1,2,3-tricarboxylate; 2-Methylcitrate; 3-Hydroxy-3-carboxyadipic acid; Homocitrate; Homocitric acid; Methylisocitrate; Methylisocitric acid	C01251; C02225; C04593
219	207.051	0.000880031	C8H16O2S2	-H(-)	100	Dihydrolipoate	Dihydrolipoate; Dihydrolipoic acid; Dihydrothioctic acid	C02147
220	209.03	-7.67719e-05	C6H10O8	-H(-)	100	D-Glucarate	D-Galactarate; D-Galactaric acid; D-Glucarate; D-Glucaric acid; D-Glucosaccharic acid; D-Mucic acid; D-Saccharic acid; Galactarate; Galactaric acid; Glucarate; Glucaric acid; L-Gularic acid; Mucic acid	C00818; C00879
221	209.081	0.000527972	C11H14O4	-H(-)	100	Sinapyl alcohol	Sinapoyl alcohol; Sinapyl alcohol	C02325
222	209.118	0.000311394	C12H18O3	-H(-)	100	(-)-Jasmonic acid	(-)-Jasmonic acid; Jasmonate; Jasmonic acid; {(1R,2R)-3-Oxo-2-[(Z)pent-2-enyl]cyclopent-2-enyl}acetic acid	C08491
223	211.026	-0.0010467	C9H8O6	-H(-)	93	2-Hydroxy-6-ketononatrienedioate	(2Z,4E,7E)-2-Hydroxy-6-oxonona-2,4,7-triene-1,9-dioate; 2-Hydroxy-6-ketononatrienedioate	C12624
223	211.026	9.5604e-05	C6H8O7	.F(-)	40	(Iso)Citrate	1-Hydroxypropane-1,2,3-tricarboxylic acid; 1-Hydroxytricarballylic acid; 2-Dehydro-3-deoxy-D-glucarate; 2-Hydroxy-1,2,3-propanetricarboxylic acid; 2-Hydroxytricarballylic acid; 5-Dehydro-4-deoxy-D-glucarate; Citrate; Citric acid; Isocitrate; Isocitric acid	C00158; C00311; C00679; C03921
224	211.134	0.000398132	C12H20O3	-H(-)	100	12-Oxo-9(Z)-dodecenoic acid	12-Oxo-9(Z)-dodecenoic acid	C16311
225	211.997	-0.000265751	C4H8NO7P	-H(-)	100	Phosphoaspartate	(2S)-2-Amino-3-oxo-4-phosphonooxybutanoate; 2-Amino-3-oxo-4-phosphonooxybutyrate; 4-Phospho-L-aspartate; L-2-Amino-3-oxo-4-phosphonooxybutyrate; L-4-Aspartyl phosphate	C03082; C07335
226	213.017	4.93717e-05	C5H11O7P	-H(-)	100	2-Deoxy-D-ribose 1-phosphate	1-Deoxy-D-xylulose 5-phosphate; 2-Deoxy-D-ribose 1-phosphate; 2-Deoxy-D-ribose 5-phosphate; 2-Deoxy-alpha-D-ribose 1-phosphate	C00672; C00673; C11437
227	213.04	4.4446e-06	C9H10O6	-H(-)	100	2-Hydroxy-6-oxonona-2,4-diene-1,9-dioate	(2Z,4E)-2-Hydroxy-6-oxonona-2,4-diene-1,9-dioate; 2-Hydroxy-6-oxonona-2,4-diene-1,9-dioate	C04479
228	213.124	0.000681429	C10H18N2O3	-H(-)	100	Dethiobiotin	Desthiobiotin; Dethiobiotin	C01909
229	214.048	0.000856188	C5H14NO6P	-H(-)	100	sn-Glycero-3-phosphoethanolamine	Glycerophosphoethanolamine; sn-Glycero-3-phosphoethanolamine	C01233
230	215.019	0.000309196	C8H8O7	-H(-)	100	5-Carboxymethyl-2-hydroxymuconate	4-Carboxy-2-hydroxy-6-methoxy-6-oxohexa-2,4-dienoate; 5-Carboxymethyl-2-hydroxymuconate	C04186; C18345
231	215.032	0.000238612	C5H13O7P	-H(-)	100	2-C-Methyl-D-erythritol 4-phosphate	2-C-Methyl-D-erythritol 4-phosphate	C11434
232	215.104	-1.44095e-05	C9H16N2O4	-H(-)	100	gamma-Glutamyl-gamma-aminobutyraldehyde	gamma-Glutamyl-gamma-aminobutyraldehyde	C15700
233	216.135	-6.83979e-05	C9H19N3O3	-H(-)	100	gamma-L-Glutamylputrescine	gamma-L-Glutamylputrescine	C15699
234	218.033	0.000957095	C6H10N3O4P	-H(-)	100	4-Amino-2-methyl-5-phosphomethylpyrimidine	4-Amino-2-methyl-5-phosphomethylpyrimidine; 4-Amino-5-phosphomethyl-2-methylpyrimidine	C04556
235	218.067	-0.000311965	C8H13NO6	-H(-)	100	O-Succinyl-L-homoserine	O-Succinyl-L-homoserine; O-Succinylhomoserine; O4-Succinyl-L-homoserine	C01118
236	218.103	0.000143072	C9H17NO5	-H(-)	100	Pantothenate	(R)-Pantothenate; Pantothenate; Pantothenic acid	C00864
237	219.175	-4.31343e-05	C15H24O	-H(-)	100	2-trans,6-trans-Farnesal	(2E,6E)-3,7,11-Trimethyl-2,6,10-dodecatrienal; (2E,6E)-Farnesal; 2-trans,6-trans-Farnesal; Farnesal; trans,trans-Farnesal	C03461
238	220.083	-0.000163778	C8H15NO6	-H(-)	100	N-Acetyl-D-glucosamine	2-Acetamido-2-deoxy-D-galactose; 2-Acetamido-2-deoxy-D-glucose; GlcNAc; N-Acetyl-D-chondrosamine; N-Acetyl-D-galactosamine; N-Acetyl-D-glucosamine; N-Acetylchitosamine	C00140; C01132
239	220.118	0.00229719	C10H15N5O	-H(-)	12	Dihydrozeatin	2-Methyl-4-(1H-purin-6-ylamino)butan-1-ol; Dihydrozeatin; N6-(4-Hydroxyisopentanyl)adenine	C02029
240	223.061	4.9403e-05	C11H12O5	-H(-)	100	Sinapate	3,5-Dimethoxy-4-hydroxycinnamic acid; Sinapate; Sinapic acid	C00482
241	223.134	0.00033325	C13H20O3	-H(-)	100	Methyl jasmonate	(-)-Methyl jasmonate; Methyl jasmonate	C11512
242	224.056	-4.54088e-06	C10H11NO5	-H(-)	100	4-Amino-4-deoxychorismate	4-Amino-4-deoxychorismate; ADC	C11355
243	225.088	2.29268e-05	C10H14N2O4	-H(-)	100	Porphobilinogen	Porphobilinogen	C00931
244	225.099	7.01428e-05	C9H14N4O3	-H(-)	100	Carnosine	Carnosine; Nalpha-(beta-alanyl)-L-histidine	C00386
245	226.009	0.00194991	C7H5N3O6	-H(-)	22	Trinitrotoluene	2,4,6-Trinitrotoluene; Trinitrotoluene	C16391
246	227.202	2.61937e-05	C14H28O2	-H(-)	100	C14:0	Myristic acid; Tetradecanoate; Tetradecanoic acid	C06424
247	228.051	-5.60657e-05	C9H11NO6	-H(-)	100	4,5-seco-Dopa	4,5-seco-Dopa	C17758
248	229.012	3.63848e-05	C5H11O8P	-H(-)	100	Pentose P	D-Arabinose 5-phosphate; D-Ribose 1-phosphate; D-Ribose 5-phosphate; D-Ribulose 5-phosphate; D-Xylulose 5-phosphate; Ribose 1-phosphate; Ribose 5-phosphate; alpha-D-Ribose 1-phosphate; beta-L-Arabinose 1-phosphate	C00117; C00199; C00231; C00620; C01112; C03906
249	230.067	-0.000101122	C9H13NO6	-H(-)	100	N-Succinyl-L-glutamate 5-semialdehyde	(2S)-2-(3-Carboxypropanoylamino)-5-oxopentanoic acid; N-Succinyl-L-glutamate 5-semialdehyde	C05932
250	231.099	-0.000134401	C9H16N2O5	-H(-)	100	N2-Succinyl-L-ornithine	(2S)-5-Amino-2-(3-carboxypropanoylamino)pentanoic acid; 4-(Glutamylamino)butanoate; 4-(L-gamma-Glutamylamino)butanoate; N2-Succinyl-L-ornithine; gamma-Glutamyl-GABA; gamma-Glutamyl-gamma-aminobutyrate	C03415; C15767
251	237.062	-0.000192152	C8H14O8	-H(-)	100	3-Deoxy-D-manno-octulosonate	2-Dehydro-3-deoxy-D-octonate; 3-Deoxy-D-manno-2-octulosonate; 3-Deoxy-D-manno-octulosonate; 3-Deoxyoctulosonic acid; KDO	C01187
252	237.113	-0.000101712	C13H18O4	-H(-)	100	3-[(3aS,4S,7aS)-7a-Methyl-1,5-dioxo-octahydro-1H-inden-4-yl]propanoate	3-[(3aS,4S,7aS)-7a-Methyl-1,5-dioxo-octahydro-1H-inden-4-yl]propanoate; 9,17-Dioxo-1,2,3,4,10,19-hexanorandrostan-5-oic acid; DOHNAA; HIP	C20199
253	238.095	-0.000884366	C9H13N5O3	-H(-)	100	Dihydrobiopterin	(6R)-6-(L-erythro-1,2-Dihydroxypropyl)-7,8-dihydro-6H-pterin; 6,7-Dihydrobiopterin; 6-Lactoyl-5,6,7,8-tetrahydropterin; 7,8-Dihydrobiopterin; Dihydrobiopterin; L-erythro-7,8-Dihydrobiopterin; Quinoid-dihydrobiopterin	C00268; C02953; C04244
254	239.056	-0.000183552	C11H12O6	-H(-)	100	(1R,6R)-6-Hydroxy-2-succinylcyclohexa-2,4-diene-1-carboxylate	(1R,6R)-2-Succinyl-6-hydroxy-2,4-cyclohexadiene-1-carboxylate; (1R,6R)-6-Hydroxy-2-succinylcyclohexa-2,4-diene-1-carboxylate; SHCHC	C05817
255	240.111	-0.000624416	C9H15N5O3	-H(-)	100	Tetrahydrobiopterin	2-Amino-6-(1,2-dihydroxypropyl)-5,6,7,8-tetrahydoro-4(1H)-pteridinone; 5,6,7,8-Tetrahydrobiopterin; L-erythro-Tetrahydrobiopterin; Tetrahydrobiopterin	C00272
256	241.083	-0.000111485	C10H14N2O5	-H(-)	100	Thymidine	Deoxythymidine; Thymidine	C00214
257	242.078	-0.000117987	C9H13N3O5	-H(-)	100	Cytidine	Cytidine; gamma-Glutamyl-beta-cyanoalanine	C00475; C05711
258	243.028	-0.000284371	C6H13O8P	-H(-)	100	L-Fucose 1-phosphate	6-Deoxy-L-galactose 1-phosphate; L-Fucose 1-phosphate; beta-L-Fucose 1-phosphate	C02985
259	246.017	-0.000136094	C8H10NO6P	-H(-)	100	Pyridoxal phosphate	PLP; Pyridoxal 5'-phosphate; Pyridoxal 5-phosphate; Pyridoxal phosphate	C00018
259	246.017	-0.000646494	C7H5N3O6	.F(-)	40	Trinitrotoluene	2,4,6-Trinitrotoluene; Trinitrotoluene	C16391
259	246.017	0.00100621	C5H10NO7P	.F(-)	40	L-Glutamyl 5-phosphate	L-Glutamate 5-phosphate; L-Glutamyl 5-phosphate	C03287
260	246.062	-6.14068e-05	C9H13NO7	-H(-)	100	N-Succinyl-L-glutamate	(2S)-2-(3-Carboxypropanoylamino)pentanedioic acid; N-Succinyl-L-glutamate	C05931
261	246.098	0.000799055	C10H17NO6	-H(-)	100	Linamarin	Linamarin; Phaseolunatin	C01594
262	248.033	0.000212928	C8H12NO6P	-H(-)	100	Pyridoxine phosphate	Pyridoxine 5'-phosphate; Pyridoxine 5-phosphate; Pyridoxine phosphate; Pyridoxol 5'-phosphate	C00627
263	248.948	2.06569e-05	C3H7O9PS	-H(-)	100	(2R)-O-Phospho-3-sulfolactate	(2R)-O-Phospho-3-sulfolactate; (2R)-Phosphosulfolactate	C11536
264	249.054	0.00113944	C8H14N2O5S	-H(-)	80	gamma-L-Glutamyl-L-cysteine	5-L-Glutamyl-L-cysteine; L-gamma-Glutamylcysteine; gamma-Glutamylcysteine; gamma-L-Glutamyl-L-cysteine	C00669
265	249.148	0.00117795	C15H22O3	-H(-)	75	Xanthoxin	2-cis,4-trans-Xanthoxin; Xanthoxin	C13453
266	253.051	-0.000299762	C15H10O4	-H(-)	100	Daidzein	7,4'-Dihydroxyflavone; Daidzein	C10208; C12123
266	253.051	-0.000937869	C7H14N2O6S	-H(-)	96	5-L-Glutamyl-taurine	5-Glutamyl-taurine; 5-L-Glutamyl-taurine; Glutaurine	C05844
267	253.217	5.98908e-05	C16H30O2	-H(-)	100	(9Z)-Hexadecenoic acid	(9Z)-Hexadecenoic acid; Palmitoleic acid; cis-9-Hexadecenoic acid	C08362
268	255.075	-0.000325482	C11H14NO6	-H(-)	100	Nicotinate D-ribonucleoside	Nicotinate D-ribonucleoside; beta-D-Ribosylnicotinate	C05841
269	257.009	-0.00175726	C6H11O9P	-H(-)	30	D-Glucono-1,5-lactone 6-phosphate	2-Dehydro-3-deoxy-6-phospho-D-galactonate; 2-Dehydro-3-deoxy-6-phospho-D-gluconate; 2-Dehydro-3-deoxy-D-galactonate 6-phosphate; 2-Dehydro-3-deoxy-D-gluconate 6-phosphate; 2-Deoxy-5-keto-D-gluconic acid 6-phosphate; 2-Keto-3-deoxy-6-phosphogluconate; 6-Phospho-2-dehydro-3-deoxy-D-gluconate; 6-Phospho-5-dehydro-2-deoxy-D-gluconate; 6-Phospho-D-glucono-1,5-lactone; D-Glucono-1,5-lactone 6-phosphate…	C01236; C01286; C04442; C06893
270	257.103	0.000449377	C8H21NO6P	-H(-)	100	sn-Glycero-3-phosphocholine	Glycerophosphocholine; sn-Glycero-3-phosphocholine	C00670
271	258.039	-0.000335553	C6H14NO8P	-H(-)	100	Hexosamine P	Amino-D-fructose 6-phosphate; Aminofructose 6-phosphate; D-Glucosamine 1-phosphate; D-Glucosamine 6-phosphate; D-Glucosamine phosphate; alpha-D-Glucosamine 1-phosphate	C00352; C06156; C12214
272	259.022	-3.35281e-07	C6H13O9P	-H(-)	100	Hexose P	1D-myo-Inositol 1-monophosphate; 1D-myo-Inositol 1-phosphate; 1D-myo-Inositol 3-monophosphate; 1D-myo-Inositol 3-phosphate; 1D-myo-Inositol 4-monophosphate; 1D-myo-Inositol 4-phosphate; 1L-myo-Inositol 1-phosphate; Cori ester; D-Fructose 1-phosphate; D-Fructose 6-phosphate; D-Fructose 6-phosphoric acid; D-Glucose 1-phosphate; D-Glucose 6-phosphate; D-Glucose alpha-1-phosphate; D-Mannose 1-phospha…	C00085; C00092; C00103; C00275; C00446; C00636; C00668; C01094; C01097; C01172; C01177; C03546; C04006; C05345; C15926
272	259.022	0.000364096	C6H12N2O4S2	.F(-)	40	L-Cystine	L-Cystine; L-Dicysteine; L-alpha-Diamino-beta-dithiolactic acid	C00491
273	260.114	0.000165597	C11H19NO6	-H(-)	100	Lotaustralin	Lotaustralin	C08334
274	267.083	-0.00148862	C20H12O	-H(-)	46	Benzo[a]pyrene-4,5-oxide	Benzo[a]pyrene-4,5-epoxide; Benzo[a]pyrene-4,5-oxide	C14851
275	268.023	-3.18928e-06	C7H12NO8P	-H(-)	100	N-Acetyl-L-glutamate 5-phosphate	N-Acetyl-L-glutamate 5-phosphate; N-Acetyl-L-glutamyl 5-phosphate	C04133
276	269.046	-0.00010336	C15H10O5	-H(-)	100	Apigenin	2'-Hydroxydaidzein; 3,5,7-Trihydroxyflavone; 3-(2,4-Dihydroxyphenyl)-7-hydroxychromen-4-one; 4',5,7-Trihydroxyflavone; 5,7,4'-Trihydroxyflavone; 5,7,4'-Trihydroxyisoflavone; Apigenin; Galangin; Genistein	C01477; C02495; C06563; C10044
277	269.212	-0.00011205	C16H30O3	-H(-)	100	16-Oxo-palmitate	16-Oxo-palmitate	C19614
278	271.061	0.000120771	C15H12O5	-H(-)	100	Naringenin	(-)-(2S)-Naringenin; (-)-Butin; (2S)-Naringenin; 2',4,4',6'-Tetrahydroxychalcone; 2,7,4'-Trihydroxyisoflavanone; 3,5,7-Trihydroxyflavanone; 3,7,4'-Trihydroxyflavanone; 4',5,7-Trihydroxyflavanone; 6,7,4'-Trihydroxyflavanone; 7,3',4'-Trihydroxyflavanone; Butein; Butin; Chalconaringenin; Garbanzol; Isosalipurpol; Naringenin; Naringenin chalcone; Pinobanksin	C00509; C06561; C08578; C09614; C09751; C09826; C15567; C16232
279	271.228	-0.000296593	C16H32O3	-H(-)	100	16-Hydroxypalmitate	16-Hydroxypalmitate; 16-Hydroxypalmitic acid	C18218
280	273.002	-0.000478295	C6H11O10P	-H(-)	100	1-Phospho-alpha-D-galacturonate	1-Phospho-alpha-D-galacturonate; 1-Phospho-alpha-D-glucuronate; D-Galacturonate 1-phosphate; D-Glucuronate 1-phosphate	C04037; C05385
281	273.076	0.00043555	C15H14O5	-H(-)	100	Phloretin	(-)-Epiafzelechin; 3,5,7,4'-Tetrahydroxyflavan; 5-Deoxyleucopelargonidin; Afzelechin; Apiforol; Phloretin; epi-Afzelechin	C00774; C09320; C12124; C12128; C16415
282	275.018	-0.000194395	C6H13O10P	-H(-)	100	6-Phosphogluconate	6-Phospho-D-gluconate	C00345
283	275.125	-1.43757e-05	C11H20N2O6	-H(-)	100	N6-(L-1,3-Dicarboxypropyl)-L-lysine	L-Saccharopine; N-[(S)-5-Amino-5-carboxypentyl]-L-glutamic acid; N6-(L-1,3-Dicarboxypropyl)-L-lysine; Saccharopine	C00449
284	276.989	-0.000234802	C5H12O9P2	-H(-)	100	2-C-Methyl-D-erythritol 2,4-cyclodiphosphate	2-C-Methyl-D-erythritol 2,4-cyclodiphosphate; 3-Methyl-1,2,3,4-tetrahydroxybutane-1,3-cyclic bisphosphate	C11453
285	277.218	-0.000189374	C18H30O2	-H(-)	100	(6Z,9Z,12Z)-Octadecatrienoic acid	(6Z,9Z,12Z)-Octadecatrienoic acid; (9Z,12Z,15Z)-Octadecatrienoic acid; 6,9,12-Octadecatrienoic acid; 9,12,15-Octadecatrienoic acid; Gamolenic acid; Linolenate; alpha-Linolenate; alpha-Linolenic acid; gamma-Linolenic acid	C06426; C06427
286	279.233	6.63714e-05	C18H32O2	-H(-)	100	C18:2	(9Z,12Z)-Octadecadienoic acid; 9-cis,12-cis-Octadecadienoate; 9-cis,12-cis-Octadecadienoic acid; Linoleate; Linoleic acid	C01595
287	282.084	0.00037214	C10H13N5O5	-H(-)	100	Guanosine	Guanosine	C00387
288	283.061	-2.70947e-05	C16H12O5	-H(-)	100	Biochanin A	2'-Hydroformononetin; 2'-Hydroxyformononetin; Biochanin A; Calycosin; Prunetin	C00814; C01562; C02920; C10521
289	285.041	-7.98257e-05	C15H10O6	-H(-)	100	Luteolin	2',4',5,7-Tetrahydroxyisoflavone; 2'-Hydroxygenistein; 3',4',5,7-Tetrahydroxyflavone; 3,4',5,7-Tetrahydroxyflavone; 3,5,7-Trihydroxy-2-(4-hydroxyphenyl)-4H-1-benzopyran-4-one; 5,7,3',4'-Tetrahydroxyflavone; 5,7,4'-Trihydroxyflavonol; C.I. 75640; Indigo yellow; Kaempferol; Kaempherol; Kempferol; Luteolin; Nimbecetin; Pelargidenolon; Populnetin; Rhamnolutein; Rhamnolutin; Robigenin; Swartziol; Trif…	C01514; C05903; C12134
290	285.077	0.000253971	C16H14O5	-H(-)	100	(-)-Vestitone	(-)-Vestitone; 2,7-Dihydroxy-4'-methoxyisoflavanone; Vestitone	C00786; C16190
291	287.019	-0.00114747	C7H13O10P	-H(-)	79	2-Dehydro-3-deoxy-D-arabino-heptonate 7-phosphate	2-Dahp; 2-Dehydro-3-deoxy-D-arabino-heptonate 7-phosphate; 3-Deoxy-D-arabino-hept-2-ulosonate 7-phosphate; 3-Deoxy-D-arabino-heptulosonic acid 7-phosphate; 3-Deoxy-arabino-heptulonate 7-phosphate; DAHP	C04691
292	287.056	-0.000330927	C15H12O6	-H(-)	100	Dihydrokaempferol	(+)-Aromadendrin; (+)-Dihydrokaempferol; 2',3,4,4',6'-Pentahydroxychalcone; 2,3-Dihydrofisetin; 2,6,7,4'-Tetrahydroxyisoflavanone; 2-Hydroxy-2,3-dihydrogenistein; Aromadendrin; Dihydrokaempferol; Eriodictyol; Eriodictyol chalcone; Fustin	C00974; C01378; C05631; C12631; C15525; C16233
293	287.091	0.00126716	C16H16O5	-H(-)	65	7,2'-Dihydroxy-4'-methoxy-isoflavanol	(3R,4R)-4'-Methoxyisoflavan-2',4,7-triol; 7,2'-Dihydroxy-4'-methoxy-isoflavanol; DMI	C16187
294	287.163	0.00222095	C18H24O3	-H(-)	14	Estriol	1,3,5(10)-Estratriene-3,16-alpha,17beta-triol; Estriol	C05141
295	289.104	-0.000306686	C11H18N2O7	-H(-)	95	N-Succinyl-LL-2,6-diaminoheptanedioate	N-Succinyl-L-2,6-diaminoheptanedioate; N-Succinyl-L-2,6-diaminopimelate; N-Succinyl-LL-2,6-diaminoheptanedioate; N-Succinyl-LL-2,6-diaminopimelate	C04421
296	291.197	-0.000877536	C18H28O3	-H(-)	100	12-OPDA	(15Z)-12-Oxophyto-10,15-dienoate; (15Z)-12-Oxophyto-10,15-dienoic acid; (9S)-(10E,12Z,15Z)-9,10-Epoxyoctadecatri-10,12,15-enoic acid; (9Z)-(13S)-12,13-Epoxyoctadeca-9,11,15-trienoate; (9Z,15Z)-(13S)-12,13-Epoxyoctadeca-9,11,15-trienoate; (9Z,15Z)-(13S)-12,13-Epoxyoctadeca-9,11,15-trienoic acid; 12,13(S)-EOT; 12,13(S)-EOTrE; 12-OPDA; 12-Oxo-10,15(Z)-phytodienoic acid; 9(S),13(S)-12-Oxo-PDA; 9,10-E…	C01226; C04672; C16324
297	292.104	-0.000151227	C11H19NO8	-H(-)	100	N-Acetylmuramate	N-Acetyl-D-muramoate; N-Acetylmuramate; N-Acetylmuramic acid	C02713
298	293.212	2.18379e-05	C18H30O3	-H(-)	100	8-[(1R,2R)-3-Oxo-2-{(Z)-pent-2-enyl}cyclopentyl]octanoate	8-[(1R,2R)-3-Oxo-2-{(Z)-pent-2-enyl}cyclopentyl]octanoate; OPC-8:0	C04780
299	294.098	-7.53229e-05	C14H17NO6	-H(-)	100	Prunasin	(R)-Prunasin; Prunasin	C00844
300	295.228	-5.92583e-05	C18H32O3	-H(-)	100	18-Oxooleate	18-Oxooleate	C19617
301	295.301	-0.000718015	C20H40O	-H(-)	100	Phytol	Phytol	C01389
302	297.041	-0.000179326	C16H10O6	-H(-)	100	2',7-Dihydroxy-4',5'-methylenedioxyisoflavone	2',7-Dihydroxy-4',5'-methylenedioxyisoflavone; DMI	C16226
303	297.244	-0.000142672	C18H34O3	-H(-)	100	cis-9,10-Epoxystearic acid	18-Hydroxyoleate; cis-9,10-Epoxystearic acid	C19418; C19616
304	299.056	0.000378135	C16H12O6	-H(-)	100	Pratensein	2'-Hydroxybiochanin A; Dehydroferreirin; Pratensein	C10520; C12135
305	299.202	0.000104627	C20H28O2	-H(-)	100	Retinoate	(all-E)-3,7-Dimethyl-9-(2,6,6-trimethyl-1-cyclohexen-1-yl)-2,4,6,8-nonatetraenoic acid; 3,7-Dimethyl-9-(2,6,6-trimethyl-1-cyclohexene-1-yl)-2,4,6,8-nonatetraenoic acid (ECL); AGN 100335; Acide retinoique (French) (DSL); Retinoate; Retinoic acid; Ro 1-5488; Tretin M; Tretinoine (French) (EINECS); Vitamin A acid; all-(E)-Retinoic acid; all-trans-Retinoate; all-trans-Retinoic acid; all-trans-Tretino…	C00777
306	300.04	-0.000196904	C8H15NO9S	-H(-)	100	Acetylglucosamine sulfate	N-Acetyl-D-glucosamine 6-sulfate	C04132
307	300.049	-0.000201785	C8H16NO9P	-H(-)	100	Acetylglucosamine P	N-Acetyl-D-glucosamine 6-phosphate; N-Acetyl-alpha-D-glucosamine 1-phosphate	C00357; C04501
308	301.072	3.39341e-05	C16H14O6	-H(-)	100	Homoeriodictyol chalcone	Homoeriodictyol chalcone	C16405
309	303.051	-0.000219065	C15H12O7	-H(-)	100	Taxifolin	(+)-Dihydroquercetin; (+)-Taxifolin; Dihydroquercetin; Dihydrotricetin; Pentahydroxyflavanone; Taxifolin; trans-Dihydroquercetin	C01617; C05911
310	308.977	0.000869797	C5H12O11P2	-H(-)	100	D-Ribose 1,5-bisphosphate	D-Ribose 1,5-bisphosphate; D-Ribulose 1,5-bisphosphate; Ribose 1,5-bisphosphate; alpha-D-Ribose 1,5-bisphosphate	C01151; C01182
311	309.207	-0.000201762	C18H30O4	-H(-)	100	13(S)-HPOT	(10E,12Z,15Z)-(9S)-9-Hydroperoxyoctadeca-10,12,15-trienoic acid; (9S,10E,12Z,15Z)-9-Hydroperoxy-10,12,15-octadecatrienoate; (9Z,11E,15Z)-(13S)-13-Hydroperoxyoctadeca-9,11,15-trienoic acid; (9Z,11E,15Z)-(13S)-Hydroperoxyoctadeca-9,11,15-trienoate; 13(S)-HPOT; 13(S)-HpOTrE; 13-HPOT; 9(S)-HPOT; 9(S)-HpOTrE	C04785; C16321
312	311.114	-0.000391936	C15H20O7	-H(-)	100	4-Hydroxycinnamyl alcohol 4-D-glucoside	4-Hydroxycinnamyl alcohol 4-D-glucoside; p-Coumaryl alcohol 4-O-glucoside	C05855
313	311.223	-0.000217845	C18H32O4	-H(-)	100	(9Z,11E)-(13S)-13-Hydroperoxyoctadeca-9,11-dienoic acid	(10E,12Z)-(9S)-9-Hydroperoxyoctadeca-10,12-dienoic acid; (9S,10E,12Z)-9-Hydroperoxy-10,12-octadecadienoate; (9Z,11E)-(13S)-13-Hydroperoxyoctadeca-9,11-dienoate; (9Z,11E)-(13S)-13-Hydroperoxyoctadeca-9,11-dienoic acid; 13(S)-HPODE; 13S-Hydroperoxy-9Z,11E-octadecadienoic acid; 9(S)-HPOD; 9(S)-HPODE	C04717; C14827
314	311.296	3.97551e-05	C20H40O2	-H(-)	100	Icosanoic acid	Arachidic acid; Eicosanoic acid; Icosanoic acid	C06425
315	313.239	-0.000127693	C18H34O4	-H(-)	100	9,10-Epoxy-18-hydroxystearate	9,10-Epoxy-18-hydroxystearate	C19620
316	315.254	-5.93639e-05	C18H36O4	-H(-)	100	9,10-Dihydroxystearate	9,10-Dihydroxystearate	C19622
317	319.048	-0.00235246	C15H12O8	-H(-)	11	Dihydromyricetin	(+)-Ampelopsin; (+)-Dihydromyricetin; Ampelopsin; Dihydromyricetin	C02906
318	321.063	-0.00160843	C15H14O8	-H(-)	38	Leucodelphinidin	Leucodelphinidin	C05909
319	321.113	-0.000902111	C12H22N2O6S	-H(-)	100	N-((R)-Pantothenoyl)-L-cysteine	D-Pantothenoyl-L-cysteine; N-((R)-Pantothenoyl)-L-cysteine; N-Pantothenoylcysteine	C04079
320	323.029	6.29973e-05	C9H13N2O9P	-H(-)	100	UMP	5'Uridylic acid; Pseudouridine 5'-phosphate; UMP; Uridine 5'-monophosphate; Uridine monophosphate; Uridylic acid	C00105; C01168
321	324.201	-0.0010144	C18H31NO2S	-H(-)	98	Farnesylcysteine	Farnesylcysteine; S-(2E,6E)-Farnesyl-L-cysteine; S-trans-trans-Farnesylcysteine	C19691
322	325.093	-0.000395579	C15H18O8	-H(-)	100	cis-beta-D-Glucosyl-2-hydroxycinnamate	beta-D-Glucosyl-2-coumarinate; cis-beta-D-Glucosyl-2-hydroxycinnamate	C05839
323	327.073	-0.00114097	C14H16O9	-H(-)	80	2-Succinyl-5-enolpyruvyl-6-hydroxy-3-cyclohexene-1-carboxylate	2-Succinyl-5-enolpyruvyl-6-hydroxy-3-cyclohexene-1-carboxylate; 5-Enolpyruvoyl-6-hydroxy-2-succinylcyclohex-3-ene-1-carboxylate	C16519
324	338.99	-0.00115884	C6H14O12P2	-H(-)	77	Hexose bisP	1D-myo-Inositol 1,4-bisphosphate; 1D-myo-Inositol 3,4-bisphosphate; D-Fructose 1,6-bisphosphate; D-Fructose 2,6-bisphosphate; D-Tagatose 1,6-bisphosphate; D-myo-Inositol 1,4-bisphosphate; D-myo-Inositol 3,4-bisphosphate; Inositol 1,4-bisphosphate; Inositol 3,4-bisphosphate; beta-D-Fructose 1,6-bisphosphate; beta-D-Fructose 2,6-bisphosphate; myo-Inositol 1,4-bisphosphate	C00354; C00665; C01220; C03785; C04063; C05378
325	339.094	-0.00031074	C12H20O11	-H(-)	100	3-Ketolactose	3-Ketolactose	C05403
326	339.327	-3.7101e-05	C22H44O2	-H(-)	100	C22:0	Behenic acid; Docosanoate; Docosanoic acid	C08281
327	341.109	-0.000341305	C12H22O11	-H(-)	100	Disaccharide	1-alpha-D-Galactosyl-myo-inositol; 1-alpha-D-Glucopyranosyl-2-beta-D-fructofuranoside; 1-beta-D-Galactopyranosyl-4-D-glucopyranose; 1-beta-D-Glucopyranosyl-4-D-glucopyranose; 3-O-alpha-D-Galactosyl-1D-myo-inositol; 6-O-(alpha-D-Galactopyranosyl)-D-glucopyranose; 6-O-(alpha-D-Galactopyranosyl)-D-mannopyranose; Cane sugar; Cellobiose; D-Gal-alpha1->6D-Glucose; Epimelibiose; Galactinol; Lactose; Mal…	C00089; C00185; C00208; C00243; C01083; C01235; C05400; C05402
328	343.125	-0.000249431	C12H24O11	-H(-)	100	Melibiitol	6-O-alpha-D-Galactosyl-D-glucitol; Melibiitol	C05399
329	348.088	-0.000440649	C12H19N3O7S	-H(-)	100	S-(Formylmethyl)glutathione	S-(Formylmethyl)glutathione	C14871
330	353.089	-0.0015784	C16H18O9	-H(-)	39	Chlorogenate	Caffeoyl quinic acid; Chlorogenate; Chlorogenic acid; Scopolin; trans-5-O-Caffeoyl-D-quinate	C00852; C01527
331	353.233	0.000551527	C20H34O5	-H(-)	100	Prostaglandin F2alpha	(+)-Prostaglandin F2a; (5Z,13E)-(15S)-9alpha,11alpha,15-Trihydroxyprosta-5,13-dienoate; (5Z,9alpha,11alpha,13E,15S)-9,11,15-Trihydroxyprosta-5,13-dienoate; 7-[3,5-Dihydroxy-2-(3-hydroxy-1-octenyl)cyclopentyl]-5-heptenoic acid; 9,11,15-Trihydroxy-(5Z,9a,11a,13E,15S)-prosta-5,13-dien-1-oic acid; 9a,11a-PGF2; Amoglandin; Cyclosin; Dinoprost; Enzaprost; Enzaprost F; PGF2a; Panacelan; Prostaglandin F2…	C00639
332	353.306	0.000103675	C22H42O3	-H(-)	100	22-Oxo-docosanoate	22-Oxo-docosanoate	C19624
333	355.322	-0.000334349	C22H44O3	-H(-)	100	22-Hydroxydocosanoate	22-Hydroxydocosanoate	C19623
334	363.034	0.000928754	C10H13N4O9P	-H(-)	100	Xanthosine 5'-phosphate	(9-D-Ribosylxanthine)-5'-phosphate; XMP; Xanthosine 5'-phosphate; Xanthylic acid	C00655
335	375.131	-0.000360333	C17H20N4O6	-H(-)	100	Riboflavin	7,8-Dimethyl-10-ribitylisoalloxazine; Lactoflavin; Riboflavin; Vitamin B2	C00255
336	377.031	0.00143222	C11H15N4O7PS	-H(-)	50	6-Methylthiopurine 5'-monophosphate ribonucleotide	6-Methylthioinosine-5'-monophosphate; 6-Methylthiopurine 5'-monophosphate ribonucleotide	C16615
337	379.013	-0.000848283	C10H13N4O8PS	-H(-)	100	6-Thioxanthine 5'-monophosphate	6-Thioxanthine 5'-monophosphate	C16618
338	382.172	0.000744329	C16H25N5O6	-H(-)	100	Dihydrozeatin-O-glucoside	Dihydrozeatin-O-glucoside	C16448
339	388.064	0.00218857	C12H16N5O8P	-H(-)	15	Acetyl adenylate	5'-Acetylphosphoadenosine; Acetyl adenylate	C05993
340	388.947	-0.00214173	C5H13O14P3	-H(-)	16	5-Phospho-alpha-D-ribose 1-diphosphate	5-Phospho-alpha-D-ribose 1-diphosphate; 5-Phosphoribosyl 1-pyrophosphate; 5-Phosphoribosyl diphosphate; PRPP	C00119
341	394.004	0.000540805	C10H14N5O6PS2	-H(-)	100	Molybdopterin	H2Dtpp-mP; Molybdopterin; Pyranopterin	C05924
342	409.348	-0.000169272	C29H46O	-H(-)	100	4,4-Dimethyl-5alpha-cholesta-8,14,24-trien-3beta-ol	4,4-Dimethyl-5alpha-cholesta-8,14,24-trien-3beta-ol; 4alpha-Methyl-5alpha-ergosta-8,14,24(28)-trien-3beta-ol; 5-Dehydroavenasterol; delta8,14 -Sterol	C11455; C11508; C15783
343	411.01	0.00168246	C10H14N4O10P2	-H(-)	33	dIDP	2'-Deoxyinosine 5'-diphosphate; 2'-Deoxyinosine-5'-diphosphate; dIDP	C01344
344	413.343	-0.000267237	C28H46O2	-H(-)	100	22alpha-Hydroxy-campest-4-en-3-one	(22S,24R)-22-Hydroxy-ergost-4 en-3-one; 22alpha-Hydroxy-campest-4-en-3-one	C15796
345	413.378	0.000824543	C29H50O	-H(-)	100	beta-Sitosterol	4,4-Dimethyl-5alpha-cholesta-8-en-3beta-ol; Sitosterol; beta-Sitosterol	C01753; C15915
346	421.076	-0.000282201	C12H23O14P	-H(-)	100	alpha,alpha'-Trehalose 6-phosphate	6-O-Phosphonosucrose; 6-Phosphosucrose; Sucrose 6'-phosphate; Sucrose 6-phosphate; Sucrose 6F-phosphate; Trehalose 6-phosphate; alpha,alpha'-Trehalose 6-phosphate; alpha-Maltose 1-phosphate; beta-D-Fructofuranosyl-6-O-phosphono-alpha-D-glucopyranoside	C00689; C02591; C16688; C20237
347	423.162	0.000463926	C16H28N2O11	-H(-)	100	Chitobiose	Chitobiose; Diacetylchitobiose; N,N'-Diacetylchitobiose	C01674
348	423.326	0.000679374	C29H44O2	-H(-)	100	alpha-Tocotrienol	alpha-Tocotrienol	C14153
349	429.374	-0.000462589	C29H50O2	-H(-)	100	alpha-Tocopherol	Vitamin E; alpha-Tocopherol	C02477
350	435.13	-0.000332112	C21H24O10	-H(-)	68	Phlorizin	Phlorhizin; Phloridzin; Phlorizin	C01604
351	441.374	7.86049e-05	C30H50O2	-H(-)	100	24-Hydroxy-beta-amyrin	24-Hydroxy-beta-amyrin; Olean-12-ene-3beta,24-diol	C19732
352	442.016	0.0010189	C10H15N5O11P2	-H(-)	97	GDP	GDP; Guanosine 5'-diphosphate; Guanosine diphosphate	C00035
353	445.332	-6.85336e-05	C28H46O4	-H(-)	100	3-Dehydroteasterone	3-Dehydroteasterone	C15792
354	447.094	-0.000358854	C21H20O11	-H(-)	100	Kaempferol 3-O-glucoside	Astragalin; Kaempferol 3-O-beta-D-galactoside; Kaempferol 3-O-beta-D-glucoside; Kaempferol 3-O-glucoside; Kaempferol-3-O-galactoside; Trifolin	C12249; C12626
355	455.154	0.001505	C20H22N7O6	-H(-)	20	5,10-Methenyltetrahydrofolate	5,10-Methenyltetrahydrofolate	C00445
356	457.038	0.00210201	C11H18N5O11P2	-H(-)	17	7-Methylguanosine 5'-diphosphate	7-Methylguanosine 5'-diphosphate	C20183
357	463.088	0.000121822	C21H20O12	-H(-)	100	Quercetin 3-O-glucoside	2-(3,4-Dihidroxyphenyl)-3-(beta-D-glucofuranosyloxy)-5,7-dihydroxy-4H-1-benzopyran-4-one; Isoquercitrin; Isotrifoliin; Quercetin 3-O-glucoside	C05623
358	463.341	0.00188886	C28H48O5	-H(-)	24	Castasterone	Castasterone	C15794
359	464.096	7.41782e-05	C21H21O12	-H(-)	100	Delphinidin 3-O-glucoside	Delphinidin 3-O-beta-D-glucoside; Delphinidin 3-O-glucoside; Delphinidin 3-glucoside; Mirtillin	C12138
360	479.338	-0.000429383	C28H48O6	-H(-)	100	Brassinolide	26-Hydroxycastasterone; Brassinolide	C08814; C19873
361	495.255	-0.00191111	C25H40N2O6S	-H(-)	23	Leukotriene D4	LTD4; Leukotriene D4	C05951
362	503.162	-0.000165876	C18H32O16	-H(-)	76	Triose	6G-alpha-D-galactosylsucrose; D-Gal alpha 1->6D-Gal alpha 1->6D-Glucose; D-Gal-alpha1->6D-Gal-alpha1->6D-Glucose; Gossypose; Manninotriose; Melitose; Melitriose; Raffinose	C00492; C05404
363	545.402	-0.00233207	C37H54O3	-H(-)	12	2-Hexaprenyl-6-methoxy-1,4-benzoquinone	2-Hexaprenyl-6-methoxy-1,4-benzoquinone; 3-Hexaprenyl-4-hydroxybenzoate; 3-Hexaprenyl-4-hydroxybenzoic acid	C05803; C13425
364	559.415	0.00033408	C38H56O3	-H(-)	100	2-Hexaprenyl-3-methyl-6-methoxy-1,4-benzoquinone	2-Hexaprenyl-3-methyl-6-methoxy-1,4-benzoquinone	C05804
365	562.05	-0.00165762	C15H23N3O16P2	-H(-)	35	UDP-L-Ara4FN	UDP-4-deoxy-4-formamido-beta-L-arabinopyranose; UDP-L-Ara4FN; Uridine 5'-diphospho-beta-(4-deoxy-4-formamido-L-arabinose)	C16154
366	565.048	3.26693e-05	C15H24N2O17P2	-H(-)	100	UDP-hexose	UDP-D-galactopyranose; UDP-D-galactose; UDP-D-glucose; UDP-alpha-D-galactopyranose; UDP-alpha-D-galactose; UDP-alpha-D-glucose; UDP-galactose; UDP-glucose; UDPglucose; Uridine diphosphate glucose	C00029; C00052
367	576.075	-0.000442204	C15H25N5O15P2	-H(-)	100	5-(5-Phospho-D-ribosylaminoformimino)-1-(5-phosphoribosyl)-imidazole-4-carboxamide	1-(5-Phospho-beta-D-ribosyl)-5-[(5-phospho-beta-D-ribosylamino)methylideneamino]imidazole-4-carboxamide; 1-(5-Phosphoribosyl)-5-[(5-phosphoribosylamino)methylideneamino]imidazole-4-carboxamide; 5-(5-Phospho-D-ribosylaminoformimino)-1-(5-phosphoribosyl)-imidazole-4-carboxamide; 5-[(5-Phospho-1-deoxy-D-ribulos-1-ylamino)methylideneamino]-1-(5-phospho-beta-D-ribosyl)imidazole-4-carboxamide; 5-[(5-Ph…	C04896; C04916
368	588.064	-0.000477021	C17H25N3O16P2	-H(-)	100	UDP-2-acetamido-4-dehydro-2,6-dideoxyglucose	UDP-2-acetamido-2,6-dideoxy-alpha-D-xylo-hex-4-ulose; UDP-2-acetamido-2,6-dideoxy-alpha-D-xylo-hexos-4-ulose; UDP-2-acetamido-2,6-dideoxy-beta-L-arabino-hex-4-ulose; UDP-2-acetamido-2,6-dideoxy-beta-L-arabino-hexos-4-ulose; UDP-2-acetamido-4-dehydro-2,6-dideoxyglucose	C04613; C19823
369	600.041	-0.000514731	C14H26N3O17P3	-H(-)	100	2-Phospho-4-(cytidine 5'-diphospho)-2-C-methyl-D-erythritol	2-Phospho-4-(cytidine 5'-diphospho)-2-C-methyl-D-erythritol	C11436
370	606.075	-0.000287812	C17H27N3O17P2	-H(-)	100	UDP-acetyl-hexosamine	UDP-N-acetyl-D-glucosamine; UDP-N-acetyl-alpha-D-glucosamine; UDP-N-acetylglucosamine	C00043
371	609.146	-0.000228909	C27H30O16	-H(-)	100	Rutin	3-[[6-O-(6-Deoxy-alpha-L-mannopyranosyl)-beta-D-glucopyranosyl]oxy]-2-(3,4-dihydroxyphenyl)-5,7-dihydroxy-4H-1-benzopyran-4-one; Kaempferol 3-O-beta-D-glucosyl-(1->2)-beta-D-glucoside; Kaempferol 3-O-beta-D-glucosylgalactoside; Kaempferol 3-O-beta-D-sophoroside; Phytomelin; Quercetin 3-rutinoside; Rutin; Rutoside; Sophoraflavonoloside	C05625; C12634; C16490
372	627.28	0.00214007	C35H40N4O7	-H(-)	16	Primary fluorescent chlorophyll catabolite	Primary fluorescent chlorophyll catabolite	C18098
373	634.137	-0.00207383	C27H29N3O13S	-H(-)	18	Aflatoxin B1exo-8,9-epoxide-GSH	8,9-Dihydro-8-(S-glutathionyl)-9-hydroxyaflatoxin B1; Aflatoxin B1exo-8,9-epoxide-GSH	C11278
374	735.609	-0.000617481	C52H80O2	-H(-)	100	2-Methyl-6-solanyl-1,4-benzoquinol	2-Methyl-6-all-trans-nonaprenylbenzene-1,4-diol; 2-Methyl-6-nonaprenyl-benzene-1,4-diol; 2-Methyl-6-solanesylbenzene-1,4-diol; 2-Methyl-6-solanyl-1,4-benzoquinol; MSBQ	C17570
375	749.624	0.00029187	C53H82O2	-H(-)	100	Plastoquinol-9	Plastoquinol A; Plastoquinol-9	C16695
376	779.597	0.000997604	C53H80O4	-H(-)	100	3-Demethylubiquinone-9	3-Demethylubiquinone-9	C03226
377	788.989	-0.00238748	C18H26N4O23P4	-H(-)	11	P1,P4-Bis(5'-uridyl) tetraphosphate	P1,P4-Bis(5'-uridyl) tetraphosphate; UppppU	C06198
378	850.167	-0.00123335	C26H44N7O17P3S	-H(-)	69	3-Methylbutanoyl-CoA	(S)-2-Methylbutanoyl-CoA; 3-Methylbutanoyl-CoA; Isovaleryl-CoA	C02939; C15980
379	851.162	-0.00114403	C25H43N8O17P3S	-H(-)	79	L-3-Aminobutyryl-CoA	L-3-Aminobutyryl-CoA	C05231
380	853.279	-0.00016029	C40H46N4O17	-H(-)	100	Hydroxymethylbilane	Hydroxymethylbilane	C01024
381	860.115	-0.00134832	C26H38N7O18P3S	-H(-)	57	2-Furoyl-CoA	2-Furoyl-CoA	C00845
382	862.164	0.00191452	C27H44N7O17P3S	-H(-)	23	trans-Hex-2-enoyl-CoA	(2E)-Hexenoyl-CoA; trans-Hex-2-enoyl-CoA	C05271
383	884.151	-0.00122712	C29H42N7O17P3S	-H(-)	69	Phenylacetyl-CoA	Phenylacetyl coenzyme A; Phenylacetyl-CoA	C00582
383	884.151	-6.74494e-05	C26H42N7O18P3S	.F(-)	40	2-Methylacetoacetyl-CoA	2-Methyl-3-acetoacetyl-CoA; 2-Methylacetoacetyl-CoA	C03344
384	976.307	-0.000265738	C35H62N7O17P3S	-H(-)	100	Tetradecanoyl-CoA	Myristoyl-CoA; Tetradecanoyl-CoA	C02593
1Ion ID
2Ion m/z
3m/z difference
4According to the KEGG database

## Sheet: intensities
Table S4: Raw metabolomics data including injections (see sheet "injections"), ions (see sheet "ions"), ions annotations (see sheet "annotation") and intensities (see sheet "intensities").
ionIdx 1	ionMz 2	Ion intensities detected per sample
		01 / WT | 3 | mimosa	02 / WT | 3 | mimosa	03 / WT | 2 | siratro	04 / WT | 2 | siratro	11 / WT | 1 | bean	12 / WT | 1 | bean	15 / not | 3 | cowpea	16 / not | 3 | cowpea	17 / WT | 1 | mimosa	18 / WT | 1 | mimosa	23 / not | 2 | mimosa	24 / not | 2 | mimosa	27 / WT | 3 | cowpea	28 / WT | 3 | cowpea	31 / WT | 3 | bean	32 / WT | 3 | bean	33 / not | 3 | mimosa	34 / not | 3 | mimosa	35 / WT | 1 | siratro	36 / WT | 1 | siratro	39 / WT | 2 | mimosa	40 / WT | 2 | mimosa	41 / not | 1 | mimosa	42 / not | 1 | mimosa	45 / not | 2 | siratro	46 / not | 2 | siratro	49 / not | 1 | bean	50 / not | 1 | bean	51 / WT | 3 | siratro	52 / WT | 3 | siratro	53 / not | 2 | bean	54 / not | 2 | bean	55 / WT | 2 | bean	56 / WT | 2 | bean	57 / not | 1 | siratro	58 / not | 1 | siratro	61 / WT | 2 | cowpea	62 / WT | 2 | cowpea	63 / not | 1 | cowpea	64 / not | 1 | cowpea	65 / not | 3 | siratro	66 / not | 3 | siratro	67 / not | 2 | cowpea	68 / not | 2 | cowpea	69 / WT | 1 | cowpea	70 / WT | 1 | cowpea
1	55.0188	131508	130127	152713	146810	173006	167345	104858	113386	141266	147150	133751	131117	105880	108190	165382	174735	133358	134024	143202	140862	149362	142239	160279	150497	152967	151094	144431	147010	141852	138661	144456	157968	146631	146039	132404	140183	106557	112753	102280	111450	164898	162983	106923	99541	120477	111158
2	57.0345	758394	760711	871624	885865	948301	931818	1097709	1162277	779505	799316	1047022	1105973	885917	907682	960060	969715	1045866	1113141	956698	945555	837008	834007	1073685	1132487	1169527	1215672	1155507	1205362	980389	970506	1023808	1095342	951660	963358	1058132	1119754	960287	954134	1266609	1292304	1263002	1322365	1426180	1446137	975528	1000758
3	58.0296	57209	57513	62746	60370	70383	71883	51985	45419	62106	59506	45130	45963	113205	109784	69056	69836	50122	48127	96580	93699	59795	61736	44621	45324	49116	47472	47898	43590	98353	96737	46476	44013	65314	65334	51451	51568	97726	108848	48082	45630	47893	44851	45030	44518	99670	104908
4	59.0137	12778054	12650333	7510663	7435407	6341381	6301233	6331209	6424015	13469367	13495347	17320500	19133022	5504309	5461050	6530351	6588146	11547714	12423053	6072045	5992784	11694896	11643731	16219327	17066476	16876966	17663632	9382656	10120030	6168360	6136164	9421659	9880931	6336554	6320533	13139075	14429543	5476349	5456632	8096297	8230369	13847342	13915994	7816052	7729433	5537630	5531210
5	60.993	87465	96865	155442	165998	90284	89445	125479	125507	99304	97650	157452	169186	94302	94535	97314	96231	167264	188593	149839	148981	117828	116680	146405	148976	178867	198005	135010	138905	142495	141904	138385	144410	101740	100696	135437	155684	114382	103465	140491	135370	176124	186748	167215	148553	107724	105414
6	69.0344	26880	26359	28357	28225	28215	27897	32180	30257	25905	26862	33349	31498	32002	32250	28064	28575	32344	34248	28369	27179	26713	26709	50049	53955	32345	32764	38994	41906	28008	27640	38808	42971	29107	26222	31330	30918	31533	34535	34460	30858	34089	35725	32364	29625	33196	34099
7	70.0296	12624	11563	12373	12605	11583	11335	12735	12714	11605	11645	11758	12120	28577	32001	12058	10707	11712	10831	11922	12851	11305	11472	11332	10564	11914	11648	12596	12435	12378	11640	12631	12286	11850	11147	13021	13359	36969	38402	13873	11851	12102	12283	11800	12645	31724	33587
8	71.0137	2861685	2860155	4583593	4608980	3419439	3424064	2935248	3119670	2485438	2495465	2608283	2652142	1594307	1593415	3186864	3197652	2416592	2310525	3210655	3151105	2299363	2283989	1932830	1931391	3259052	3246690	3410649	3620727	3051803	3113434	3465944	3550665	2789514	2818513	2290176	2251473	1605935	1564666	2416893	2521151	2771938	2660325	2809511	2799997	1609337	1588020
9	71.05	51824	50057	54313	53401	54043	53957	55818	55295	51122	50694	51593	51570	197127	203805	53522	53638	49228	49047	52498	52520	48094	48632	50440	49060	52414	53674	54829	53043	51262	51967	52662	53890	53484	55913	49417	50939	154695	164667	61443	59186	52413	50083	57720	58767	163436	170382
10	72.0088	10120	10308	13648	14202	11739	10579	12052	11727	11668	10771	11402	12287	18699	20045	11253	10894	11646	11122	19047	18291	10886	10545	10620	11777	11639	10582	11378	13235	21464	23452	13579	14129	10965	11154	18752	20377	25614	27309	9792	12235	10963	10908	11297	10457	22886	21737
11	72.0453	18002	19233	15570	18558	17583	19587	12885	12248	18946	18676	11577	12754	17933	14530	19467	17352	13458	12517	23652	25183	15936	19988	12249	11406	10670	12523	11789	12358	25894	27142	11894	11973	15904	17536	12295	13117	15069	15260	13934	11407	13279	13437	13071	11725	16049	12551
12	72.9929	219992	230655	344741	345884	265660	276858	259896	265872	201073	198910	209486	206482	138583	144296	278565	296386	217384	210255	263357	274516	211086	201968	169582	178229	356011	377186	255262	292822	251795	253889	248148	242767	268255	277845	285458	292132	155473	144458	239126	240808	316854	321565	301407	287858	148559	145786
13	73.0294	422315	415556	549571	546474	533183	534563	325406	332102	422125	424674	366423	368178	317634	319859	498057	494125	382257	382847	485920	498404	412232	412885	1081957	1129336	394310	409935	447348	446399	506240	497282	387578	383157	460718	454939	368544	369994	313034	304462	316507	306057	375486	366794	320000	334824	323590	319353
14	74.0246	63094	64203	51869	47677	53635	55678	40527	44993	65351	66743	62153	65802	51937	51996	54993	53575	44625	52049	69152	69066	74392	70842	39624	37353	42868	41356	45524	48980	69744	72066	59742	67806	54291	54853	51567	53832	49725	54316	43871	43384	63175	60476	43520	43454	50615	53970
15	75.0087	62448	62119	70466	66408	78022	79696	55084	58572	64725	66912	77220	84429	53432	55399	79383	81148	69495	67951	66567	68627	63434	58938	69718	71969	73645	71515	126443	124978	69822	69327	104816	106360	70720	74519	67074	72634	50275	54319	53836	55881	64185	68998	52790	55825	54535	54929
16	83.0502	36658	35395	41049	38733	34660	32374	33785	35302	39564	40857	50399	51628	35934	35527	34294	36562	54724	57255	39601	38907	39891	43064	44397	44123	57394	60453	62110	68125	36209	37589	54736	62728	36497	35361	50904	54586	36611	36805	41222	40441	53797	56535	42605	41282	36414	34373
17	84.0453	34039	35095	35069	34448	40255	36797	32492	33600	37599	37884	28245	25678	33719	35529	37299	35456	32045	32377	51328	50610	34159	38709	29666	29696	23888	25041	24270	26928	48604	47099	26965	28934	40702	43910	28268	28767	33955	33824	34504	29493	29325	29314	30549	33167	37519	36441
18	85.0294	1187417	1188173	1040106	1030331	1475929	1505750	1639831	1763638	1062813	1076103	1144424	1142581	1178205	1192662	1730406	1726344	1128746	1136021	1004698	990773	1089336	1093159	1452360	1484850	1318910	1357915	1798350	1841819	1000369	1006440	1575203	1678879	1256772	1266462	1041474	1063408	1092880	1093940	1480876	1561853	1345477	1289675	1911526	1892568	1210503	1227925
19	86.0247	20408	21305	19837	21932	19968	21356	26085	23050	19254	21546	20420	19948	28687	30564	21149	21247	19867	21265	27103	26553	21378	23431	20642	22810	19967	20767	22496	22071	25068	27244	19887	18339	21347	22803	19544	21759	31326	31927	25565	26763	20818	21571	25224	26477	32815	32413
20	86.061	60726	64198	63139	62207	65943	68289	36771	36366	72358	72731	36116	34332	73514	70160	61819	60972	35720	35318	125494	129100	74466	79292	35412	34322	34286	35445	38711	34113	132568	129704	42556	37036	60030	62119	36734	36763	60970	58587	36335	34584	35487	33898	35079	34859	58276	64672
21	87.0088	1140900	1144434	1223661	1210548	1144298	1145476	1663013	1775322	1028850	1037431	1221438	1244838	1263490	1250486	1156855	1177694	1145538	1158950	1109868	1114151	1030465	1026328	1148041	1166771	1391146	1436715	1531246	1580628	1104686	1115670	1368657	1435426	1065068	1056047	1194577	1225243	1127988	1152090	1440691	1507170	1398205	1384715	1699553	1705989	1149823	1157531
22	87.0451	346509	343269	391893	401300	624862	606060	326013	337277	386957	380519	456167	480702	551105	559144	594296	598707	445205	439470	536158	545766	379064	380550	417470	410849	474050	477591	492420	507260	490824	503625	449206	461793	640741	663844	491858	497546	552678	557130	467324	437416	485285	512171	469654	435215	604059	609102
23	88.0403	1441280	1411091	1377704	1412428	1321937	1329534	845295	805797	1605254	1645520	786976	787055	1906144	1942538	1334934	1328040	833554	815290	2910321	2873723	1783281	1749602	823505	783790	791709	786019	876795	822339	2991675	3051101	930245	833368	1255685	1265035	843304	833962	1661300	1720098	820574	802185	800922	791360	805025	793000	1670607	1691962
24	88.988	939242	1069747	1830599	1987421	935715	924137	1330714	1469434	1111209	1137327	1739098	1823192	870715	884641	982674	988464	2066747	2194455	1923684	1967797	1356883	1330025	1594900	1416372	2053404	2032901	1527260	1579726	1773975	1847085	1866759	1766781	983228	976376	1168687	1188042	1036907	979341	1501299	1560069	1983970	2045011	1724600	1798773	1013252	967362
25	89.0244	3496448	3487979	5189494	5271938	4348668	4358007	3595033	3700394	3185460	3192442	3964526	4091996	3109998	2909422	4594796	4611902	3916833	3726486	3818648	3818449	2990985	2970169	3250764	3328706	4874416	4994547	8300796	9165690	3625980	3617229	6609976	6854361	5055729	5035629	6343667	6686125	2966720	2947661	4065032	4157714	7211436	6971244	3695365	3651701	2974309	2993293
26	89.0607	10017	9865	11877	12392	10634	10263	11118	11321	10000	10199	11121	11446	10613	9612	11064	10829	11857	11611	11715	11815	10029	10023	10639	10338	12012	13513	15212	14728	11292	11601	13065	13055	11432	11473	13809	15864	10729	11648	11518	12408	15309	13382	12982	12701	11459	10499
27	93.0345	64443	65825	73797	79248	69209	69593	79086	86062	67842	65784	90064	91004	74074	76804	73716	75240	116310	123868	73415	72591	70738	70280	136127	140746	99133	105116	100028	103731	70723	72838	91971	99141	77159	78566	97475	103236	81953	85367	100339	105988	102133	109061	106745	106577	85532	86205
28	95.0138	43498	43442	45237	44410	44753	42954	42180	43023	45601	46883	50704	62744	41610	41006	47865	48371	53528	53821	43704	47123	46721	44425	84681	83683	64597	68105	85500	87589	44101	44612	90158	107000	48644	48224	45916	52802	43079	41839	49616	45994	60713	57114	45864	44438	41682	45122
29	98.0611	117933	119801	86511	89394	87749	79744	66860	63699	118490	127722	55450	55942	119204	118654	82040	84509	61330	59003	137264	134623	123195	126711	63015	58962	57497	57439	58773	55756	133853	140069	57856	59663	75454	74221	57362	54257	102939	113980	63469	66501	55287	53536	61615	63894	111744	115450
30	99.0815	175091	173685	88972	79659	88972	89164	83082	84402	174988	174223	361474	447440	99829	99706	93667	93472	544581	591722	83670	83117	198839	193163	99180	96419	93755	100093	108157	111026	82164	81265	96849	98493	95595	90805	92954	93945	85062	85929	89225	91528	97621	95765	93569	94355	87705	85795
31	100.04	109286	111824	97852	92944	94145	94722	106759	107043	108304	107706	70763	73099	158737	156158	89224	89277	87153	88033	114507	118014	113899	109689	93323	88834	69508	71297	68279	67113	120917	123928	81176	78073	90697	92491	69039	71925	168271	173072	93925	95271	70638	68913	85536	84591	176859	187651
32	100.077	57545	58407	43498	44968	43125	45080	32386	33579	58387	62464	30198	30468	62936	65859	43893	41562	30110	31326	76558	79531	60649	65372	31870	29077	30082	31046	32468	30901	82337	86529	33381	31880	41668	40778	32206	34064	55552	58163	32218	32033	30741	31474	31192	32091	61990	59643
33	101.024	7321149	7287033	10907745	11055491	20050980	19971762	5781624	5777390	6507576	6528751	5892645	5127553	5039431	5054035	15433513	15355922	5679799	5282325	11050522	11025059	6220625	6165138	6768407	6869242	5670554	5619164	5376214	5499495	10765043	11051387	5509657	5447462	15998157	16271309	5502409	5257216	4918605	4962753	5147078	5215072	5134659	5139634	5521307	5585266	5026637	5071961
34	102.056	156275	158134	185436	189475	154447	157077	181420	185592	160015	162484	180463	191967	322149	315680	163373	163597	204990	213390	203259	202516	172510	174923	174772	181946	166642	163165	231455	243458	201351	206920	196823	204385	157625	162002	165248	167288	333748	351804	195595	211919	161318	165138	213120	211588	356955	358493
35	103.004	8881620	8745416	8581252	8483356	6991230	6971155	6824730	6821418	8135314	8233776	30183785	33646429	6318275	6297576	7224404	7221353	16441028	17914849	7429308	7373126	7971731	7977045	23419146	25021282	27345530	28923254	12414320	13104825	7083084	7049313	13996921	15141177	6888456	6888435	20668425	23379117	6314923	6288189	7819901	7866753	21679655	21960745	7835659	7617950	6316514	6308876
36	103.04	3338053	3296039	3624830	3735977	6126355	6039744	5297707	5334069	3661112	3730271	5195332	5172602	4218143	4315092	5497857	5496059	5327675	5595374	4080722	4039759	3984320	3973465	5272514	5800961	5972354	6386572	6290353	6755079	4002512	3960236	4863753	5226754	5591433	5672548	5650015	5976176	4690235	4754958	6960363	7023519	6530602	6845818	7954451	7962641	4962529	5089544
37	104.035	104891	104211	122842	126443	108414	110125	116430	114013	107590	106100	146322	156381	123748	125036	119013	117620	130949	136294	123531	123318	111862	110237	125783	125780	157355	162687	172831	179448	118142	119293	178187	186770	117388	118079	181920	192776	131929	134944	139593	145566	224990	239843	121474	119047	128695	131709
38	105.019	792992	783571	958900	954062	907087	882956	349665	338075	740556	759205	484580	465067	474041	469772	886978	903278	411484	398641	771867	741701	668687	680888	362016	345433	408703	407037	624065	646573	736610	747252	619463	628212	779302	799286	470995	435100	472324	452008	337911	326630	372600	358808	336762	350204	439329	453850
39	107.013	5154	5348	5662	5403	5293	5068	6505	6434	5493	5288	6287	6253	5521	4972	4712	4769	6993	6881	5125	4956	5427	5753	9282	10446	6549	7090	6404	6822	5199	5181	5350	6058	4920	4903	6143	5146	5326	4807	7119	6703	5980	5445	6465	7672	5956	5487
40	107.05	36465	33937	40059	40895	53313	48694	50544	45722	35581	40664	50715	51719	46474	48172	55051	54108	54116	51299	48058	46753	40025	43595	84168	86307	56149	66583	58606	62965	47242	47653	57777	55997	61640	58816	56663	62382	53511	54379	69721	71844	71614	74375	70487	73018	54664	51605
41	109.029	37440	36109	44960	45420	32935	33347	38872	36497	38865	39260	51394	49504	31327	31181	34082	34405	55787	61366	42526	40791	40066	38810	43919	44713	67163	76928	51410	55029	39191	37972	50986	53578	38060	34147	62478	60486	36477	35585	41349	38885	58102	65327	48444	45304	34368	34688
42	109.04	18976	19361	17947	20452	23500	23175	19831	19024	17693	16804	21300	24887	20760	20383	23741	25451	18940	20167	24565	25049	17713	16971	18937	20583	18062	18663	18612	17195	23802	25294	18621	23246	20926	23436	22381	21094	19821	22461	19117	20868	16729	20513	18720	16643	20453	17271
43	110.037	6550	7090	6155	5913	6964	6714	8020	8553	6870	7587	7274	8163	6571	6572	6685	6294	7529	8474	6982	6007	7729	6755	8180	9972	6684	8383	7934	7330	6495	6766	6628	7539	6270	6417	6942	7827	6669	6609	9260	9996	7896	7916	9927	11439	7049	6525
44	111.009	1301118	1295209	986202	966956	894811	879814	2554489	2783334	1083875	1071627	989657	1015279	937401	938881	856434	858412	1005005	1028125	929927	932401	1094211	1091154	1060625	1066473	1257909	1280450	1928598	1980198	926237	924771	1650013	1755521	826995	824416	1412795	1465973	971353	1000991	1981766	2071724	1195238	1167608	2800507	2779409	989624	981402
45	111.02	178060	191087	160443	161518	171109	171928	197871	209846	188108	188719	218184	231273	311392	311323	186294	188582	227255	234841	165948	166752	201990	200946	153058	152342	193219	188946	186386	182855	166204	169854	163689	165189	170697	174682	181631	189125	299144	311955	234501	215048	178562	184310	238682	236361	389061	396728
46	112.04	53642	62327	41217	40291	71611	63663	39347	46724	56175	57121	36106	36324	59176	58130	66077	62870	39273	39342	52928	55295	67261	67312	36017	38028	38450	36842	35605	35890	53248	58645	35607	37029	67451	64457	45010	37857	57231	58304	42751	46109	42361	42633	47068	45490	58825	59244
47	113.024	509386	513492	557779	571550	518680	520006	411167	419679	545673	556468	685956	722101	456015	457389	542015	534882	663548	691757	542619	537778	540652	547914	1138754	1206965	930487	942054	994218	1071806	516916	527610	1045262	1144558	548646	546400	642606	669053	457723	462946	461698	450246	759405	793552	428972	423365	458434	456955
48	113.036	109140	108199	119304	122915	106642	106014	123477	114342	110479	110096	130850	141899	597946	615072	107591	107269	119238	121951	136881	135185	110215	110688	121068	120062	125677	123545	153748	139532	132120	134691	142053	146071	107460	106755	167365	172393	709618	748300	134874	118199	125749	124534	112098	112082	601297	647080
49	113.061	2174194	2178066	3756054	3904010	5239712	5292443	1668861	1654669	2151239	2194627	2187035	1717082	1735539	1711974	5611925	5520776	2038069	1742714	3058820	3068745	1807882	1776746	1499958	1484045	1626875	1540441	1532382	1535217	3024035	3115530	1607523	1546631	7468521	7626884	2171477	1957052	1752529	1693329	1661676	1655881	1501665	1513557	1642053	1637905	1671691	1674396
50	114.056	187959	193450	190907	196598	183915	183897	114510	110694	204586	215542	127724	125796	186080	192907	199659	196656	120193	120660	296237	290126	200911	207293	118209	112039	169494	165750	162783	173694	273737	290397	162075	152130	167274	168402	133277	131678	213148	220384	125922	116538	160189	170614	117914	119858	232924	230176
51	115.004	19304659	18884909	33513016	33928819	21262036	21541320	20201779	21782414	14990482	15152011	13686201	13615249	8753496	8720761	19413623	19434402	12814522	12031932	20813279	20711622	13480630	13313593	10094494	9692579	17762298	17908569	16681350	17915653	19504565	20007978	16020256	16329936	16241325	16362407	11943268	12162601	8763574	8483318	15231096	15938113	15837696	15684350	19572628	19537009	8820415	8674243
52	115.04	2316952	2292770	1824394	1790072	3992626	3912878	1926996	1824148	2179436	2226739	2401496	1920536	7458779	7388684	3611253	3517273	2099792	1905822	1791360	1778663	1757601	1746392	1667300	1658324	1712160	1713036	1758062	1715074	1758957	1760490	1690073	1678707	4957039	5099708	2158491	1969901	5161191	5474301	2061526	1968084	1762455	1760259	1918854	1908752	5546090	5654715
53	116.035	96226	97878	84772	84811	82888	85207	87394	90161	100050	91560	59641	60580	76544	91424	77819	78501	61319	63161	111019	106917	96909	99349	54560	55168	55340	53945	51300	56790	102588	109539	63513	56274	76492	78348	58459	54493	83061	89918	76499	77593	60287	55313	80275	75127	86435	87878
54	116.072	257876	278696	338717	343307	340993	345961	205907	200202	285400	292078	349244	377633	268724	271768	388358	389134	241875	238531	406226	414412	283808	286884	192503	191200	374721	381469	320430	336977	400306	408189	525823	570479	344810	349538	312626	324051	302541	324980	225535	223463	345655	362047	209213	212314	287467	295346
55	117.019	6137659	6034044	10993702	11282736	9114700	9072593	4470589	4552900	5631852	5779525	4639458	4456084	4012894	3934418	8100960	7993516	4277964	4032334	9484090	9466892	5511311	5412074	3558196	3443768	4794698	4623123	4390801	4604838	9639306	9916597	4379849	4121033	7292295	7492467	4533483	4552207	3812338	3768039	3954919	4004786	4184108	4086381	4436185	4454201	3798736	3867578
56	118.051	302524	301330	387911	411677	665142	678488	250541	239131	327147	331366	700090	750457	397984	413771	748754	764090	324044	300453	525388	545946	349572	340551	446744	465417	316850	298575	332744	329812	528864	539200	639294	682857	604972	622327	303002	288104	424719	424269	254649	249287	305279	325165	244314	240374	412975	421353
57	118.981	11427	12488	9631	10413	9844	9826	19321	20198	12723	11907	10556	9973	12012	12163	9333	9270	11392	10399	10183	10292	10815	10768	10358	10542	12068	12248	13111	14550	9818	10450	11453	12593	9141	9456	10659	11334	11871	12052	19157	19409	11528	11747	20996	22542	12568	11402
58	119.05	37625	36348	40335	41425	39403	39756	42073	44568	36722	36816	42258	43196	41729	41824	37946	38526	45885	48437	41893	41550	40399	40421	63911	67439	64903	65933	45053	47834	42527	42089	43178	45533	37814	39091	64121	62602	40092	39652	44533	45053	68370	72465	54265	53655	40424	40242
59	120.012	29912	31328	28209	27848	31180	31270	73919	77636	30992	30170	27002	26801	43117	47102	32483	32644	28901	31449	29500	29262	32574	33026	35075	35996	28421	28800	31258	30495	30262	30600	30672	31685	32545	32622	28511	28599	44647	46090	83733	85652	31063	29657	82280	85876	44218	44930
60	120.045	17925	18441	20000	19409	23106	21928	16385	16470	17198	17388	20003	18140	16222	17645	24199	23246	18069	18111	17446	17171	15711	17748	26795	30932	21180	24104	20044	18358	18796	19000	19009	19409	21170	21155	22635	20937	18146	16978	17648	17460	20510	27098	18848	17204	15877	17501
61	120.996	77172	77475	64711	70186	79897	79501	123257	125030	75722	74191	59335	59757	79347	75053	74527	75854	68832	69970	67299	67228	74182	72977	51721	55115	62116	62532	59752	60232	68247	68691	54320	53126	61853	62490	57214	56429	74817	77272	121109	118417	63137	59607	131379	131108	75753	73257
62	121.029	2346663	2319184	1586732	1578521	2171313	2171840	1831404	1881721	2188273	2170743	3786983	4066673	1652101	1676551	2180195	2207438	3482904	3859848	1491065	1501083	2201376	2199843	2487670	2573179	2297668	2361076	3217812	3404269	1540306	1549737	3455774	3724762	2490341	2513492	2518810	2622547	1713423	1742012	2196002	2219178	2529005	2623450	2156783	2258843	1833382	1805594
63	122.025	106845	119250	86956	77349	153917	146399	68171	72812	112855	111894	89048	90100	110101	108734	130630	134907	90993	94620	69855	67242	114673	112845	67351	61621	59029	64065	69449	65396	66471	69000	74216	76304	120137	129317	70740	70905	99640	98552	71098	67879	68088	60922	69811	64403	115223	104412
64	122.975	7534	6392	6432	6266	6033	6129	15996	8029	6741	6671	7914	7699	7279	7426	5726	5925	7335	8204	7102	6179	6373	6356	7769	8214	7208	7617	7498	9247	6818	6133	7576	7211	5933	6424	8414	7723	6918	7015	8591	8801	7807	7844	8001	9369	7010	7233
65	122.985	7301	7354	9050	8751	7147	7386	9815	10807	7243	7530	10193	8728	7219	6765	7661	7577	10552	9466	8568	8377	7445	7913	9079	8676	10180	12179	11402	9665	7220	7801	9978	10311	7539	7234	11377	10950	6734	7330	9960	11897	13104	12316	11253	10757	7115	7380
66	123.045	35221	35412	37564	39941	42732	43359	34494	34781	34764	35502	39902	39509	38582	38042	44675	41880	47257	50024	45317	42194	37759	35909	74444	71607	40792	41803	185977	199192	42690	42365	127803	149728	47972	43650	42933	41864	38636	38996	38635	39256	44242	47337	39057	37961	39673	38513
67	124.007	8753	8481	9587	8688	8484	8992	11386	12027	9236	8850	8917	10820	8993	9461	8744	9203	9273	9964	8525	8766	8761	9208	9499	10535	10337	10015	11261	11238	9220	9278	10399	9697	9068	8857	11525	11318	8872	9043	11386	11545	11690	11833	11292	11741	9805	10617
68	124.016	8638	9695	9599	8778	8926	9067	11114	11948	9346	9442	9147	9957	16097	15215	9366	9781	9690	9808	9386	9370	9371	10106	12895	13016	10835	12402	11721	10684	10241	9251	8986	10551	9854	9517	10380	11727	17067	15957	13430	12810	12234	10174	13295	11515	16649	17603
69	125.025	3416612	3442786	3232358	3208896	3114737	3099547	3549591	3179799	3316096	3321637	3017612	3018955	27586491	27000965	3060126	3070827	3046174	3045989	3280630	3291274	3222825	3236899	3152696	3154427	3037064	3034587	3332762	3112535	3292832	3299569	3074409	3042523	3056753	3053175	3026273	3023826	16412587	17835892	3536413	3214988	3071476	3050441	3068507	3076765	17112969	17742220
70	126.056	209989	233133	99171	77617	71367	71798	51989	50872	146371	154656	54496	50461	107273	102171	63111	64442	48898	48018	82688	87620	73317	77617	50306	46626	52658	50674	47367	46530	89541	89011	47013	45793	60650	62066	47412	49612	89264	86446	46497	48765	49091	50614	50601	49352	82253	88274
71	127.04	93820	96788	113743	123223	81675	83047	93265	91542	102880	99447	113297	114634	90594	90582	87739	87038	137919	148663	107302	108033	103160	103282	83015	84624	168765	173761	111839	118449	100043	103614	114186	118477	88592	84935	136466	156851	87714	86493	89750	94134	133027	142210	103052	100449	90583	92253
72	127.051	32594	32956	29983	31219	68683	66714	36486	34380	30950	32108	33544	37708	48256	52500	66759	67917	33450	34171	39842	41254	32661	33338	27684	28580	36542	36925	28474	31188	36488	38046	31321	29995	59748	64497	38002	36469	41474	45350	33530	30370	30765	36368	40273	36814	47917	49878
73	128.035	287740	288075	369511	375088	320473	320018	306468	309537	280106	283731	316918	332366	448872	437464	342361	344648	334802	349753	432140	429088	287628	291514	303490	309317	327186	335354	507703	526564	389933	393482	395612	399444	338302	340155	528560	553684	449339	452563	441885	454903	652246	655924	311032	310376	469164	476322
74	128.072	97993	91811	54330	55156	88408	85761	47441	46889	101422	101776	61653	60152	89652	89796	77669	80930	49288	47845	86179	85904	95711	100538	44588	45118	41231	42537	47147	44427	85798	89375	49610	52766	95176	93890	46412	44281	75632	79651	44358	46548	41498	42852	43647	46165	88982	93540
75	129.019	2029893	1986366	1976579	2015569	1544015	1540165	2382221	2481458	1854275	1837216	2460717	2631810	1904501	1904722	1550926	1548124	2020772	2212480	1803563	1807414	1836048	1857526	1773510	1800677	2352269	2379265	1804574	1895102	1855992	1914047	1794547	1817350	1440108	1442015	1615163	1625116	1693741	1745678	2099838	2163652	2266142	2321668	2430949	2456929	1878984	1892414
76	129.056	2126292	2090871	1549494	1514047	2083543	2058470	982082	1022771	2013488	1997800	1717726	1772691	883977	908603	2301651	2368466	1627576	1699272	1180734	1180314	1934435	1912886	879057	851861	1059425	1062453	1563803	1655462	1085946	1107582	1266638	1294109	2205086	2277891	960050	915632	903644	917291	1364088	1414371	1066364	1095875	1296792	1344073	928604	920147
77	129.103	25480	24035	25054	24943	24718	23790	24008	26723	25733	25059	29171	32241	23834	24611	26265	25729	30708	29968	27319	27934	27504	26555	25685	27346	28387	29794	28997	32516	24933	24734	26325	25502	27676	25981	25549	30778	32105	25376	27663	26592	24642	28513	28933	28680	29359	33307
78	129.115	25862	26263	20466	20578	26590	26234	19513	19360	25371	26045	22612	24976	16112	16197	28497	27874	23309	24366	18423	18708	24050	23669	18134	18385	19087	20322	23832	24452	16928	17864	19447	20138	25321	26025	18057	16819	16101	17021	23032	21317	19010	18901	22848	22551	18207	16638
79	130.014	6017	6457	6063	6546	5849	5846	6876	7705	5887	6353	7203	6703	6604	7055	5966	5793	6323	6855	6086	6168	6147	6693	6539	6951	7400	7392	6843	7153	6175	6535	6778	6523	6210	6108	7666	7259	6724	7482	7488	7146	7941	7589	7517	7351	6658	6576
80	130.051	292208	278359	178184	186442	244231	244673	365288	397469	276679	273497	140440	135611	259822	247901	224069	223683	153367	148952	234907	243217	264437	263140	168598	160843	128107	124216	136623	131820	239394	246656	157736	151451	215803	218962	136087	136227	241120	244425	233209	252941	122853	127684	253066	261948	244982	236982
81	130.087	207061	206900	283523	292348	274390	269520	214413	219553	211847	211840	780527	882021	235494	236231	314205	318583	327869	344903	236750	238717	230341	227559	237716	247668	751560	788939	524148	537904	237506	237576	970071	1134567	337255	336036	328285	339933	256083	258022	268051	271732	450734	484081	247489	247413	250561	247594
82	130.998	21543	20320	23426	23951	19609	19076	29696	34693	20859	18822	23301	24529	19269	19164	20205	19135	21537	21752	24167	25473	19759	17995	21116	21633	24535	24081	23124	24055	25286	24502	23076	22416	19588	20645	22192	22036	20202	19509	26070	27337	26385	26251	31767	33572	20496	20106
83	131.035	1242394	1202325	1350944	1354879	1850960	1830950	715950	687601	1269578	1279715	1284525	1204429	1111909	1098111	1799282	1794424	850572	802212	1395260	1382294	1143105	1133929	1030718	1035314	980865	984675	1401869	1484816	1413787	1424695	1450155	1529397	1671276	1697466	933099	875512	936585	969179	694512	665810	767949	764396	642068	622960	997297	1016979
84	131.046	801804	802319	804606	802558	818171	818843	902931	812771	810485	809351	966780	1003394	5414512	5493848	833537	831089	851082	863719	815957	811447	812520	812940	824429	820989	888329	890893	1119023	1004565	820004	818770	1079213	1141770	811503	794956	1286811	1364461	6042618	6510917	1021368	842855	882409	865004	800008	792928	5325304	5496770
85	131.071	409544	406820	364577	357836	681938	663209	956154	1004521	393930	396998	441960	380457	1096854	1118247	624161	618709	394149	365217	354938	356005	334620	333373	341981	346629	341587	339933	371667	359457	348349	350561	350987	345531	795682	829718	404782	379015	940720	1013949	1075948	1090155	350784	353858	978393	1026071	883414	895909
86	132.03	666041	660889	711278	719550	678178	670451	705382	669103	649812	641789	732681	762559	2353064	2378529	651198	652573	842827	882150	652471	654237	687954	687614	652643	663586	802215	816864	865969	821240	672009	671313	776585	804790	668161	672378	877924	891927	2516501	2662394	768699	724494	835274	838596	753244	748543	2341832	2353873
87	132.039	119121	119043	131697	133284	137463	134742	110845	104821	119531	122407	127134	128223	262969	268140	133818	134399	126412	129665	180156	186333	122192	122521	112423	113434	125781	127872	140098	138442	223720	216473	140874	141849	131834	132526	192887	199037	308026	311764	113467	109948	121600	121458	112007	109644	269392	271206
88	133.015	152428276	150314731	279555114	283755768	160096345	161645924	191895028	204407100	121044435	121322274	119144661	118673441	72804008	72579066	142853478	142757172	110086895	104374805	156346654	156166883	107161241	106638355	86563506	83363723	156239546	158971429	150672727	163109784	149466717	151438388	135574616	140195126	121943012	125518496	104116908	102826539	72446278	70239685	138622659	147472121	141312911	139706114	178665290	180695502	73333542	72079121
89	133.051	4277991	4172939	5596840	5551117	12272869	11830391	3716948	3604664	5127169	5208407	7522047	4847008	3711154	3701717	11660980	10836728	5334284	4400593	4192415	4104454	3801943	3820075	3540839	3530649	3560566	3553868	3748787	3800177	3883346	3899400	3951269	3979305	17073803	17888608	6233380	5264021	3663145	3664290	3504425	3500459	3478043	3488054	3488374	3472390	3627299	3623963
90	134.047	515090	530939	580943	586018	431309	431953	429290	441023	488645	498807	546787	606171	424510	426978	440372	446420	589044	626311	436625	439024	569799	549889	325927	307597	462884	447916	355258	352806	424736	439796	367205	365313	386032	393259	411282	420371	458061	456483	363429	360179	448289	454311	388484	390540	481041	485451
91	134.062	73719	72870	84976	85205	144812	141937	64053	66172	73307	72529	71996	59022	54528	57008	132225	132516	65932	57027	68887	69664	66752	65469	98436	110815	60093	61287	58675	61940	66840	63621	58897	61240	155018	158904	63579	58692	57872	59036	54987	58417	54496	56318	62469	63447	54103	58202
92	135.045	114956	114666	141428	144072	113617	113815	139889	141139	107791	109623	144071	148416	124130	125065	112350	111727	160128	160303	123805	120559	110309	111403	166250	169311	163244	167953	132219	134821	126344	126930	125602	126597	110380	111094	152621	156287	125877	124441	140912	144112	171610	176462	170824	163459	128094	128303
93	136.04	100369	102029	108875	108318	113432	113516	208848	196813	103597	103091	139944	147525	543680	529111	125157	126781	111653	113568	123376	123219	110074	109166	110689	114082	106958	106457	113610	109088	119805	121832	114429	113894	119060	119268	104391	101491	436481	472973	159725	142949	104735	103985	164850	164866	388252	391995
94	136.077	12990	15188	15699	15165	16153	16008	16773	19189	12569	13076	14004	13117	13565	14079	16375	15626	12411	13159	14503	13523	12230	12914	12566	12951	13557	12357	15277	13936	15066	12209	12943	12617	14114	14630	13029	12919	13232	13862	13240	14937	14274	15496	17845	16219	12893	13502
95	137.025	322075	322086	403278	410094	350937	350672	411764	398008	335443	332984	514340	537107	317902	323365	366564	362574	688442	749033	343268	341686	342132	344625	506395	550092	594492	631537	547521	572974	337670	331622	476606	507144	387165	380690	590684	618520	331806	343843	459575	695645	517515	566186	488933	488885	349611	341785
96	137.036	109205	110073	134128	137348	127129	126301	149930	158452	105983	107386	151517	158343	120529	121590	136621	135497	162255	169959	121551	119239	108203	108422	140022	142276	170305	178218	248456	268448	110321	110072	166218	177552	137244	136201	399806	419920	120682	120459	271603	272134	353705	359858	155681	154758	122467	123620
97	137.097	10926	11278	12040	12828	10805	11686	13588	13835	10569	11032	16885	16959	11718	11308	12101	12504	15919	15348	11701	11862	10830	11568	27764	28534	17917	17157	19225	17578	11410	11649	18256	20755	12573	12820	19004	19753	11988	11522	16100	17054	18019	20446	15349	16626	11500	11486
98	138.98	10235	9799	10869	10907	9937	9583	16067	14943	10281	9930	14457	16407	9597	9701	10708	10109	14965	15271	10300	10333	9750	10527	21241	24815	20423	20108	12241	12367	10411	10137	13063	12921	11614	10539	16598	17648	11114	10080	13648	16416	15777	16556	15981	16256	10274	9677
99	139.041	40817	37827	35690	34159	37454	35329	39398	43443	38155	39079	40816	42845	35265	36932	36599	36571	39492	45739	45298	44507	38438	36262	51495	57257	46661	50024	49728	55807	46393	45107	54562	62549	39707	40035	44446	48353	36518	36219	46599	46419	51649	58438	47044	46038	34451	36661
100	140.035	42564	42491	38694	39001	38327	38594	101246	104419	44726	42371	45230	46825	80708	80994	37328	37815	45551	47076	38904	38688	39955	40044	43477	44114	43241	44438	42812	44495	39464	39199	42358	42586	39201	39233	42700	43594	80754	81858	96791	92290	47234	48331	111394	118899	108317	109924
101	140.082	8987	9210	9139	9158	10981	11580	12343	12426	9032	9810	12343	12144	9923	10089	10891	10991	12529	10779	10682	9758	9988	9909	11302	11038	11092	11010	10368	10978	10199	10582	10227	10315	10512	10942	12633	11198	9460	10277	14849	16560	11316	11647	14292	14593	12037	10542
102	141.019	449940	453600	391752	395376	383915	381387	306202	304110	440496	452368	793950	871220	329254	323184	383581	386396	579536	616175	326410	321178	402266	403437	1134286	1215898	824152	849598	559390	587351	324072	322644	712697	760527	381869	382468	638198	659572	322043	327314	310150	309287	966910	968672	321775	311723	325775	327635
103	141.067	51659	55475	43194	43481	146929	152577	43618	43373	57545	56005	77813	55758	48137	50456	144513	137488	57056	51705	52092	51078	54929	52434	47101	46800	45301	44317	48795	46896	47827	50272	49628	49699	125758	125144	59457	51744	46196	47671	41814	39725	42789	45979	43480	43050	46176	47637
104	142.033	15843	16719	19671	17354	15398	17018	17511	14910	15551	15529	19872	19366	12524	13393	16375	17072	16730	15097	26347	27241	18088	15020	22424	19260	19108	19783	19645	20634	25721	27279	19571	21368	15239	16037	16297	15421	13761	13147	15301	14681	20729	21643	17720	17465	13413	12875
105	144.03	210976	222273	247395	261793	401189	400199	137950	146220	209687	211022	154709	148176	143027	143162	364597	364232	136767	132946	398057	410845	195046	192076	124434	120751	163727	155257	130454	135038	339028	337949	167057	139610	321252	324866	167702	167081	144401	144376	129485	126928	139556	136358	125571	129460	147771	141965
106	144.066	116211	119045	98277	96255	97173	101523	132438	135282	114919	113952	79506	80377	211088	211502	93939	96218	86941	89552	109225	109678	116631	111117	77131	76861	79057	78417	78646	77291	117741	117657	89498	77746	93229	92263	83430	84278	206133	216202	123577	117427	80210	76881	117615	124038	247694	250277
107	145.014	17609450	17502346	29013544	29426858	49368139	50017386	13487132	13950465	14669905	14740868	13098036	11243099	11122771	11105937	36827728	36544020	12693400	11401544	27277180	27293309	13659518	13544441	10053109	9911042	11510261	11269763	10615873	10680054	26796396	27391338	11197564	10695662	38717848	39175933	12122169	11718382	10814956	10820467	11764111	12011426	10817625	10809482	12723551	12913605	11092984	11063778
108	145.051	370315	362387	364522	371800	325952	324882	711456	737085	351098	352637	325160	332540	395687	396993	344347	347113	334359	339891	370094	376830	368963	367770	307616	303983	340105	335005	308671	306269	361545	370816	313410	313645	319291	322415	317646	323764	372168	370714	1101549	1120421	360108	356372	986656	989506	396162	391213
109	145.062	347878	346768	363011	364039	1160552	1179268	429101	414857	313526	309335	315912	303710	694856	715986	1120491	1135683	373305	327294	479693	479162	294156	295106	281154	281911	304008	303214	344550	321950	427891	437319	340921	331675	1009849	1024763	369349	342284	557474	588451	489539	491435	294121	295053	502617	499647	643552	660401
110	146.046	1502866	1481697	1851695	1878332	1580369	1584567	1678801	1698845	1471971	1467814	1314609	1315592	3521196	3585757	1640226	1629133	1458788	1460339	2041913	2033242	1513801	1510268	1380525	1391948	1539842	1519884	1788084	1772613	2070489	2077203	1622273	1646041	1597175	1586158	1527850	1567409	3471724	3719563	1827814	1819096	1478791	1494032	2011003	1993302	3937924	3987969
111	147.012	11926	13516	12704	12897	13199	11822	13483	15397	11561	12000	12134	12727	18041	15329	12593	11888	11498	11640	13483	13111	12686	11887	10530	11385	14688	12326	10912	11581	13151	13225	11390	11751	12488	12135	11918	14470	18406	16690	11152	11111	12604	16020	14203	12996	20250	14766
112	147.03	4425929	4243479	6131939	6140853	7116279	7142632	3335694	3356419	3972818	4006621	3354321	2650511	2770260	2751042	5524026	5431827	2862500	2472508	4617850	4612670	3721844	3665595	2252596	2169412	3579039	3544640	2785612	2798372	4509423	4705125	2800663	2731033	4787688	4833458	3420874	3403590	2510281	2520199	2526204	2582781	3285763	3276269	2766701	2735859	2577616	2654118
113	147.045	426144	432520	304172	290691	267974	267742	255411	254573	475796	483936	1679610	1966142	258558	258475	261560	262181	2413418	2748487	288079	283225	622790	610609	271636	263346	258741	257538	256468	254925	300360	303107	256951	254501	259790	261962	254397	253199	259187	258562	256915	257202	254338	253932	260200	258735	256988	256836
114	147.066	278504	272790	256051	250460	346757	343331	485864	486689	310460	310899	281424	291467	276343	275577	327161	332261	247982	246334	247330	240373	285373	284105	195850	191803	204383	205996	202114	206675	240552	236814	214715	218639	324476	325217	217301	217053	253690	259769	648514	672531	192315	194759	635521	648024	272252	257977
115	148.043	51518	49617	66675	65434	105414	110132	54035	50458	48378	47923	56332	54734	45406	43261	124540	121479	60810	62140	64384	60428	51247	51520	44398	42884	79204	86432	78048	78280	57010	56770	74357	85286	109553	109795	55842	60322	49109	48322	50693	51717	64612	66416	57157	54317	48905	47419
116	149.009	1303337	1302776	4052090	4146962	3512916	3539517	1500442	1479727	1339553	1333169	1827299	1548736	1379072	1374942	3566441	3585943	1906367	1623983	6582107	6607233	1421207	1381087	1478713	1439640	5104282	5219080	3972221	4238225	6816170	7062456	2924278	2659481	3197122	3249229	2904350	3004744	1593337	1460302	1513956	1492492	4108828	4157003	1504297	1446894	1400036	1393250
117	149.046	2444040	2434831	2318017	2322058	4960374	5077663	2353997	2347689	2441628	2439267	2526751	2459309	2343408	2346475	4569077	4559587	2666687	2499071	2343808	2341880	2408127	2407388	4123645	4355174	2337259	2342823	33074718	36852328	2680932	2424932	13300343	14925752	3971093	3899922	2587143	2483273	2345852	2346753	2301676	2301487	2311288	2310196	2297657	2293568	2341512	2347425
118	151.026	57373	53174	62266	64947	59444	62186	35399	35554	58114	63451	34287	32354	43765	42427	64794	64111	33171	31169	64696	70144	62604	63330	47928	52479	38030	37329	37196	39469	74360	74391	39327	32478	70002	72267	38364	38622	38996	35601	37546	41169	40341	42726	37478	35506	42316	46013
119	151.04	59126	56224	66738	64874	59104	59195	77098	81404	56810	56842	68484	66617	67257	71480	58512	60280	71437	74854	64988	63172	60421	59878	168693	187544	72819	67117	81026	88349	67013	68042	70167	73875	62507	62525	67591	71917	70637	73808	90949	101503	72911	80087	94383	101965	69506	67498
120	151.061	67890	63454	56402	54105	94591	100635	62795	61975	72893	72543	60813	61353	41636	43511	106617	105355	75669	69285	68773	67832	81192	86021	77194	85520	66234	68904	116816	128905	66700	65842	113580	124409	96215	107313	59040	60460	43670	42728	62359	56509	62599	63202	68801	64745	40377	42968
121	152.002	5797	6897	7286	6628	6831	6513	9688	10641	6455	6213	6793	7829	6775	6552	6211	5990	7132	7543	6408	6553	6165	5909	8558	8491	8883	8767	7723	7550	6610	5985	10899	8028	7107	7096	7706	7458	6744	6679	9551	9029	8160	7066	8867	9459	6483	5884
122	152.036	399188	393395	276549	268195	227923	221464	204652	199952	323711	335279	189006	196424	190527	190765	223645	230244	206385	212889	314307	319712	662184	662499	369731	386670	221860	222955	202645	205535	297512	307422	198631	198960	230332	225494	323850	331737	200145	193626	205662	214765	240154	251080	220663	219458	190597	190966
123	152.072	10201	11494	11733	13631	11689	10680	12121	14715	11397	12085	10127	10082	12808	11017	11215	11277	10672	10834	13194	14550	12001	11272	11034	11656	13082	10934	12471	11717	14287	14561	11709	11088	10261	11287	11124	8996	12661	13545	16555	13153	12358	12528	18341	19459	13212	11627
124	152.995	34970	38681	39702	42734	29530	30415	50472	52966	32704	33090	33259	33447	22557	24406	30015	30237	31346	32792	29286	28703	28717	28071	33089	32772	36831	39479	28693	30862	30130	30094	36087	35677	32496	30984	32424	38185	22231	24451	47924	47281	36428	37497	53313	57449	22964	23109
125	153.019	33009	31547	38228	37850	29668	30571	52328	55668	33182	32527	37104	38246	30722	30005	30410	29949	37585	38402	32953	32824	31009	29992	47501	49177	38266	38923	61861	62320	34410	32892	41182	42753	31399	31173	38460	41571	30011	30623	53021	54557	42951	42636	59159	61396	32575	32334
126	153.129	6346	6357	6480	6705	6319	6262	7134	8208	6059	6668	8811	8944	6866	7010	6554	6606	8798	10106	6805	6770	6650	6859	7877	8687	9292	10224	8684	8682	7325	6963	8944	9357	6449	6435	8960	8546	7054	6873	8334	8034	10031	9773	9171	8716	7060	7131
127	154.062	149282	150371	241866	252804	540825	549146	179169	167007	156404	152177	637220	726404	186510	182953	524324	532135	363860	348103	204533	196638	166785	157892	205411	211115	416238	431973	237973	247423	190992	191900	599117	715421	442162	435374	568073	605056	217846	212483	178110	165154	234220	262491	170335	161787	180514	187280
128	154.975	19297	19480	21375	22249	24826	25848	44511	44103	20799	20130	22357	24933	18013	18334	33276	35332	24905	24179	24990	25747	22584	23081	22495	22877	27209	31628	22342	23498	25786	27266	21886	23934	42401	41602	34949	38937	18640	19073	33572	34935	31969	29774	42642	47142	19815	21580
129	155.035	240795	239484	314347	322077	195912	196580	185533	187903	257541	263579	299666	319141	184732	180651	207101	207230	376746	413743	274436	279228	251901	250634	237854	232652	527240	522824	534518	567933	238469	239437	457846	495866	202109	199434	408987	430233	192351	186643	189843	193857	388761	392339	192425	195635	181707	186541
130	155.046	76205	75750	82465	82637	61247	61059	52743	53156	65434	66820	89485	98570	59525	63482	58811	58484	72024	78787	72592	71943	73621	71381	66022	65604	92912	93256	89423	95505	67105	72870	81390	88636	56019	55967	72548	74287	68461	68802	49996	50023	70000	72394	53765	55417	71271	70665
131	157.014	67832	66878	65219	65516	59958	61066	64535	68089	66546	65693	103911	114669	59818	62244	60667	58423	75228	79145	57044	58222	59444	62188	110641	110304	85070	82916	73312	83237	57393	57235	99603	105839	58982	60207	73703	80319	57441	58566	59500	60763	101288	105110	60722	61908	57605	58529
132	157.025	18323	17964	15999	15342	15534	15922	16899	20794	20417	19079	20485	22080	23952	25265	16025	16265	17758	19392	15670	15699	18588	19834	20142	21112	20331	22372	19437	19691	16412	15902	19854	21418	19521	18660	22772	22486	27435	29321	18225	17587	20741	23143	19901	19116	24747	24915
133	157.037	16801	16157	20269	20619	19054	17615	16436	17776	18781	18768	17623	18146	26527	23942	18240	17945	18711	15613	28481	27132	17641	17651	24555	31256	20968	20716	20557	21818	30914	32122	21520	20437	19750	20144	33219	32915	47024	42395	16746	16071	18366	18580	16522	15681	29732	30637
134	157.051	4832325	4879316	2974404	2907107	13333534	13154133	3191375	3129342	4908833	4950884	4665477	3415471	3662474	3650703	11534008	11379894	4066139	3392795	2934820	2916878	3490105	3510865	2837443	2810946	2872085	2872098	2824692	2810586	2823609	2821350	2860827	2829001	19721990	20674519	5029459	4193598	3499461	3551309	3002416	2985788	2822071	2823864	3003055	3013865	3418444	3410964
135	159.03	1069421	1038641	1957935	2028449	2652440	2676009	758207	758541	1071163	1069794	992468	970133	925588	927979	2166584	2165334	893785	854524	1011395	996392	1052290	1035829	708222	698439	889226	863359	725480	738788	1120564	1141414	733951	729006	1655233	1685406	832124	792681	879143	879945	704801	699407	799828	805123	695301	708431	868157	882142
136	159.077	238809	235385	190085	182497	335643	339322	207315	203009	253040	261448	235337	249529	279556	281658	310820	307394	251735	262972	293645	287311	270683	264790	145137	133278	126558	122882	175153	169052	279626	287915	179548	172430	267850	278688	137627	134646	271479	286143	347781	355966	127124	121906	324627	333303	278996	285863
137	160.061	10449364	10237134	8834855	8959425	8233019	8200105	4577069	4312459	11624736	11632881	4320202	4209147	7376729	7344604	8625631	8672115	4453670	4224532	16285737	16199831	10146773	10139570	4482808	4249759	4434800	4194490	4307114	4131105	15572563	16001356	4728348	4268827	6546334	6612711	4398993	4310659	7008073	7095659	4281952	4197554	4112092	4082070	4129237	4127113	7231550	7318822
138	161.009	40288	38975	49627	46640	46196	47398	44193	53912	42716	48914	43349	43540	35305	36518	38349	36300	39290	45584	47111	46613	46896	42382	38157	41143	44673	44260	43200	39907	45385	44961	42280	43312	36633	36473	36754	39338	33067	29611	39929	46924	40604	47156	44956	47931	32656	34259
139	161.046	3373625	3374081	5742779	5941797	4512863	4482110	2403033	2383313	3397084	3456173	2447410	2436621	2574118	2527707	4133504	4094304	2427705	2339330	6251830	6316181	3196776	3151455	4146036	4257387	3387124	3386303	2805010	2894254	7111586	7353638	3106315	3038493	3516705	3597711	2431735	2406546	2486397	2510332	2308330	2279833	3087171	3085007	2255018	2252310	2557504	2564974
140	162.041	27388	22939	19052	19790	21528	20990	18382	25473	23483	25141	17463	20261	20704	21615	20307	20210	17068	19608	25153	23615	23839	22495	20847	21862	18706	18544	19403	22488	28289	24420	20117	19495	16621	17960	17332	18769	18594	22280	20055	26582	17700	17629	23502	23874	21147	23020
141	163.04	525496	522940	794427	812906	548564	549689	518079	517021	524242	526104	528379	510422	521996	521079	552359	548260	508854	509483	720279	716871	521453	518425	602969	612046	3561052	3708368	525900	525269	688221	697919	525356	520331	543914	545857	3538894	3750662	524104	521806	523130	519533	3746564	3844950	548910	530399	520604	521415
142	163.061	696584	689249	318648	313036	573621	570294	219800	215994	690537	710218	319663	284669	253318	249631	505845	499578	286510	270282	321521	311669	584154	588174	313416	317563	472176	461389	303941	313694	313281	328209	312011	308355	525577	541149	506625	516054	236191	243584	207757	209367	457343	476101	213967	212720	253170	246810
143	164.039	18205	18131	19532	19832	19189	19724	27022	27745	18166	17468	21152	21940	19234	17432	20352	21487	21010	22360	18930	19508	19150	18248	154380	175117	37402	37715	21462	24233	19561	19685	26517	23684	20244	20283	50396	20507	19954	19817	30751	32647	33042	48556	29448	24795	19694	20632
144	164.072	81324	81082	93692	95919	85130	85532	72783	73224	85196	83623	112307	117701	95909	94464	96874	95148	101258	105947	86651	90994	86576	86961	81491	83562	153981	159960	140058	149589	91210	91193	149668	166938	93815	95061	136175	146131	132159	145204	89527	86964	156685	161510	80300	78760	106118	102587
145	165.018	221342	222708	295137	300895	204319	202271	259593	263760	201453	199870	303636	302991	485437	503487	195220	197743	334506	342291	232610	235759	195152	196192	748317	796856	250567	252996	233956	221991	211562	205875	211866	209098	179137	180702	269884	277263	583427	645914	278922	261518	269156	263435	256584	258837	586013	624302
146	165.041	2849345	2788997	1868937	1851744	3361127	3335824	1799604	1827624	2534623	2650299	2395541	2489710	1703790	1720892	3045149	3028890	2056546	2031522	1741962	1745874	2279584	2273424	2242754	2248998	1561506	1627635	2998593	3184781	1875885	1880135	2474988	2681521	2827543	2880744	1732186	1789207	1485959	1541113	1385415	1357715	1338715	1341388	1363947	1330662	1617629	1656338
147	165.055	50269	46317	51725	51228	56269	59512	86912	87205	48090	47511	52727	52484	52556	52361	54772	55056	51136	53015	53691	52232	44424	46539	61221	62543	54639	54611	55258	57966	53575	53156	53172	54822	54200	56983	51568	53855	49137	51063	90057	89222	56187	57730	105861	101314	49803	48430
148	165.094	16925	16353	16108	15331	18046	18732	15955	17543	15797	16437	19875	21464	16803	17156	17800	17541	18636	20801	15472	15564	17095	15904	22027	24659	19780	23402	23054	20787	17438	16332	19237	20755	18674	17941	21061	22266	16598	17494	19666	21277	22501	21975	20226	19493	17405	17807
149	166.015	49721	65672	55570	44788	44377	45729	53505	48790	54007	55426	45618	37276	78812	83385	42770	43046	40764	35234	36470	36114	55084	55510	40537	33521	32293	33937	42283	37098	41566	42775	35549	32897	39611	39845	32639	34228	66627	69766	46952	44387	38096	36278	45621	47545	68581	65958
150	166.032	8082	8122	8369	9321	8913	8918	10047	11362	8550	7779	9635	9212	9941	10489	8389	8147	9362	9711	9141	9126	8033	8781	12170	13569	9266	8678	10593	9431	7721	7593	8626	9908	9116	8398	9890	8387	9383	9675	9677	10913	9244	9108	11485	12173	10099	10067
151	166.051	82000	82910	86583	86254	81633	82222	87887	83104	83282	81620	79290	77708	333385	348773	81154	80334	78796	77615	83481	83567	80739	80848	83405	84062	78321	78423	91892	85214	85333	85062	80214	79903	79388	79515	83036	80627	276723	290615	90119	88989	80996	79900	88816	92051	295909	294348
152	166.975	10641	10948	10986	10466	9996	10076	18175	19244	10524	10568	12572	11330	11402	11753	10666	10174	11716	13198	10984	11142	12041	12318	14974	14419	15417	17392	12636	15335	10341	10194	13302	14062	10981	10611	13453	16546	12929	11901	20589	19704	15050	15544	27301	27565	13187	12417
153	167.035	152652	154767	132272	136843	150883	152178	137335	151087	151717	153220	288244	320797	118271	119626	146962	148349	519739	580340	121441	117959	161697	162076	408799	435614	183998	189803	239974	253437	120654	119566	216209	239375	149097	146107	222584	188599	118579	119424	155616	158540	194070	197210	170349	172723	121009	119343
154	167.071	18640	18105	24460	24549	20757	21355	22341	20923	20876	19226	23704	27962	21725	22168	22263	23203	24647	29154	23476	24523	20840	21058	47673	48812	29093	29163	29244	27158	23831	24671	29164	30220	23052	21175	28765	32047	22520	23409	24296	27125	28335	30376	27311	29251	24958	22566
155	167.082	8918	10941	10554	9013	9559	10719	10681	10273	9811	9608	9800	11175	12915	10637	10106	9276	10367	10610	10697	11340	9668	9618	14404	14530	10015	10068	10839	12295	12106	10880	11006	10186	9373	9922	11207	11519	12412	11738	9233	11003	10827	12946	10059	10040	11782	9859
156	167.108	21572	20809	22484	22994	22342	22535	26556	28434	22005	21643	30888	32250	26679	27224	23671	24040	30810	30354	26673	26428	24670	24444	34094	39700	35131	37067	34894	37300	24607	26957	31453	34664	25346	25927	35071	38660	29744	31587	35702	33756	36776	44067	37691	33844	32196	31312
157	168.007	8063	9477	10771	10915	10369	10677	12638	12627	9396	9458	10632	10622	10770	12023	11993	11171	10826	11787	11042	11259	10920	10508	12374	12692	12238	11368	11560	10565	12670	12167	11041	11920	12947	13149	13965	12821	14197	12457	12423	13175	11850	12118	16077	15047	11770	13671
158	168.043	32472	32744	56568	55472	40388	41096	50042	50373	32927	35284	36019	42286	33092	33093	40980	43854	42872	45439	48115	46676	37568	34326	37200	40447	41120	43452	36001	34563	50312	49829	42061	42886	42933	44820	54374	54098	37664	39215	55446	62748	48105	45328	70726	69214	38043	34371
159	168.067	11610	11650	12575	12273	11730	11714	16275	16583	11755	12660	10770	10808	18061	18096	11582	11444	11354	11862	15025	15131	11771	12658	10773	12390	12825	12400	13157	12597	14999	14819	11595	11039	12155	11324	11264	12203	17221	17648	15977	19638	12002	12069	19087	18683	18963	19029
160	168.981	49521	49885	37081	33094	26893	29519	41758	48702	46678	46412	29220	31664	48575	49546	27776	26340	39122	39166	29440	32278	46539	40908	30500	31277	34696	32750	33978	33665	27342	29832	32748	28441	26439	27520	29535	31672	45238	44278	34191	37154	33680	29045	40058	43819	42566	41820
161	169.014	108499	108735	106364	105224	103785	102809	566582	624415	111146	109099	108718	108468	144223	145429	104776	104371	109643	110204	106477	105231	109686	108434	111413	109570	114085	110744	115273	113918	107247	106482	108413	108021	105038	106923	111010	112472	129919	134935	1182942	1315055	145187	132121	871343	1003550	156990	153270
162	169.05	64685	63524	59124	60113	59624	59777	249799	256578	63548	63351	68193	67254	74775	73832	59638	60009	66273	70145	59310	59515	62759	63648	64101	64772	63508	62959	65378	65782	59317	59781	64260	64375	60922	59988	62854	62199	74622	74893	575123	631731	66465	65784	409147	433426	74516	74560
163	169.123	13879	12943	15072	14858	15330	14514	17764	16724	13886	14210	19155	20178	16225	16505	15372	16526	20338	20783	17774	17252	15047	14462	18861	19608	25702	23993	19660	21174	16448	17332	19193	19430	15362	16071	21857	22054	18066	17349	20250	20857	22059	25907	20975	20942	17758	18226
164	170.046	39738	42488	34026	33194	28627	28044	31986	32505	38409	42962	28424	28376	46055	47533	28717	29958	29401	29102	52203	48897	41096	40633	26910	24365	28726	27685	27692	28597	48705	50967	28459	26948	27698	30475	29498	28473	47146	50056	33814	35974	30243	29229	36602	34233	47548	47452
165	171.006	65836	66265	94283	96014	62956	62784	107114	111729	69339	67739	104724	111023	68116	68112	67240	66797	130946	138062	71337	70624	71019	71390	145131	152638	223130	237265	136603	148399	70676	67775	200875	229500	66414	66518	204394	233306	73242	73699	97162	98956	225193	233213	120642	122404	76502	74380
166	171.03	113503	109752	94466	97996	112032	114894	150557	147721	106726	100918	92927	97016	99183	106156	106104	114639	91148	90081	93373	91367	101394	99107	123542	133323	99938	104598	124031	140839	97406	96358	90820	102047	105975	114705	102677	98360	115600	109350	131103	135081	109635	102521	144735	139931	103934	108483
167	171.103	296519	293414	403475	405838	371766	369027	300806	301203	298878	297073	449685	475506	293235	290426	403435	406531	453294	472190	396172	391207	310191	309090	2500101	2737650	849724	888447	671798	711755	399492	398968	1151902	1324492	419718	409952	564623	585272	299646	297648	314694	318684	888616	900458	320487	315122	298240	301495
168	172.061	2327352	2267981	959453	924774	1505305	1481088	733387	710244	2300480	2307166	771040	735168	1545153	1604269	1255432	1243986	749359	727130	1542021	1549077	1848120	1810909	674216	630368	646536	645110	642106	617484	1430748	1468098	655897	623571	1601825	1593767	698442	681852	1291490	1354241	669311	664105	626584	612957	655268	642889	1499273	1483608
169	173.009	1937205	1952543	1782124	1773509	1198355	1200419	2820562	3083191	1780134	1771527	1495503	1537316	1814511	1848811	1268868	1260940	1465621	1521289	1708707	1726188	1731155	1728490	1583790	1571572	1897981	1921518	1387519	1388132	1820304	1853923	1707648	1752885	1178131	1176408	1376540	1402184	1619844	1662000	2632873	2768163	2006045	1942331	3098757	3125132	1853108	1827384
170	173.045	245085	240370	171671	173197	323539	337363	303552	301046	247445	253783	193644	205242	258845	262200	345390	336060	194443	180620	197937	197341	220002	221761	178767	174362	174452	172177	179306	176394	187587	184128	190072	200455	256024	264110	196477	191148	224075	238738	324835	347334	175507	167294	315289	316668	252962	268054
171	173.056	82154	80521	53539	53565	99880	99741	64215	64820	79623	82405	48425	45234	92063	98051	92070	91891	52421	47144	62227	60509	77997	77656	49080	48073	48920	49363	46250	44766	61886	63725	52433	48285	85491	82656	52584	52918	88635	95366	63026	60850	47073	46918	61744	60760	93899	98338
172	173.072	71562	71358	73425	73849	153681	151972	62284	63390	69339	70601	56425	52467	62501	61306	203221	203966	63459	55550	74352	79723	67549	68771	52588	55870	60124	52480	51231	53556	82280	84964	53954	52574	151441	152081	55874	54997	61755	62709	58585	58291	53347	53121	59716	59651	60308	63842
173	173.093	139640	137514	140215	142738	171069	170119	166081	164360	146292	145636	173327	184679	428401	458093	191357	191396	155361	158241	173502	175039	150591	150208	145458	144447	136082	138504	132172	130149	163365	169215	152212	156775	164485	167403	144175	152481	410284	435410	177553	171670	123980	124727	165539	160502	715881	705597
174	173.104	50279	49592	50557	50341	57505	58190	52017	53791	55693	52838	47064	51511	97804	109119	56923	60952	46968	47157	82172	87833	60626	60663	57031	58298	51813	52676	48604	47862	86179	85530	54574	60348	59641	56927	54623	59904	109355	120232	62780	57931	48051	48835	54816	53128	138430	143725
175	174.041	444638	411578	179330	180208	293475	297801	163365	157552	330622	331919	127322	123286	176915	181542	242697	236439	133762	121912	204799	201905	318061	312424	124215	124288	117758	113827	118463	112262	205613	219417	132497	127516	243841	235880	136805	136408	161969	163900	135956	131786	114752	113128	131606	129081	164854	171081
176	174.056	175130	179704	223495	230274	572121	575537	158323	158246	171210	170663	213146	170417	176990	186537	399512	409117	172217	163641	208970	205400	179315	181968	149940	148971	165461	165859	148410	151427	236795	234208	158643	149655	348978	342828	182039	174930	199283	190316	153380	154276	164187	164363	153019	154624	186487	185190
177	175.025	295571	292943	312472	315200	236317	241433	309346	296021	271107	267365	198366	209127	308421	296654	222397	213573	188119	186826	309677	297776	231567	226249	165228	163859	198050	194533	194335	202169	289872	307662	202739	204223	209661	214331	158110	158132	235377	238854	265496	273316	197996	182124	264786	273421	250637	256232
178	175.047	91861	89372	114964	119856	94365	93216	66674	67205	95890	95076	86528	84851	135187	140726	88828	87714	74953	72644	258492	253071	88869	88288	64060	65248	79625	82926	85009	86871	320047	327165	114603	120733	100006	99671	197348	208676	238591	250873	66540	64594	70626	71865	64075	65812	168991	164134
179	175.062	57270816	54291442	28662091	27204326	118846878	119720366	29300221	28235071	50460336	50483897	63583623	37972754	26830118	26635736	101718026	98240744	46763468	36583840	28081851	27722145	30076346	30204176	27118168	26705741	26795924	26717399	25977731	25997379	26323371	26343880	26351663	25788391	164022659	168078090	49018511	38066408	26248656	26040218	26529390	26383702	26332933	26269333	26126838	26072854	25742639	25743981
180	177.041	500599	496814	463285	465750	547965	560437	287848	277859	480128	487541	850651	898452	297253	294426	513785	513415	622249	628977	469230	458550	445894	453548	269168	255857	361844	386032	583389	612164	489095	497147	468955	463079	491394	499304	320485	327557	287702	279979	270756	275843	292644	292854	272541	272277	279746	286563
181	177.055	21287	21198	21028	20965	22342	22251	27393	28206	21169	20819	23305	24415	30954	27403	21944	22185	27418	29154	21060	20943	20692	20705	24373	24365	26946	30494	28023	28451	22060	22266	23495	24693	22685	23032	28673	27514	27149	27437	31755	32264	30316	32069	33233	32327	28581	28263
182	178.051	38467	38900	35093	34091	43381	42836	45563	46396	39870	39337	37683	37020	73534	73088	43377	44496	36456	36931	37570	37972	41034	40821	295175	329020	38013	35443	35282	37147	37915	37524	36451	35562	42092	42624	37375	37053	61823	67418	39744	38379	35749	38043	38619	37860	57749	58968
183	179.035	357458	357397	369587	361889	589741	582785	337868	343079	298982	287415	306549	277263	283652	281640	535693	534857	260012	265915	342912	343412	259255	251555	462780	488704	233071	226336	266081	269106	308983	324207	245125	246949	527422	525654	252824	247624	265796	259432	269899	283554	233861	248773	289312	291631	259450	252473
184	179.056	4938450	4704689	3461133	3494908	3978227	3967306	2417415	2483001	4914805	4899990	5677746	6002741	3161861	3207149	4085669	4142299	4415860	4741676	3234797	3232517	4557106	4600382	3195138	3205163	4136861	4195509	5891484	6293182	3256478	3309531	7120805	7942644	3783491	3834495	3014795	3079844	2966779	2985835	2499252	2513530	2904648	3010902	2372301	2365484	2881274	2922882
185	180.067	405908	397546	342775	348449	903794	902094	268220	276494	415664	417787	375070	326254	316069	312008	1021264	1050242	380045	331556	400131	407385	418383	429382	295463	292617	458572	460411	348102	352391	393548	392969	348560	362911	1089301	1118329	595432	576348	386623	392089	305506	312789	485444	482097	284820	279160	334766	338309
186	181.037	21772	21955	16128	15601	22026	22302	20662	18880	22404	22614	17065	17185	29368	31230	21008	19418	16161	16469	16074	15779	20620	20839	18484	17412	16243	17816	17174	15871	15345	15850	14859	16392	21496	19555	17151	17617	29722	30588	21888	20252	16687	17225	21798	22642	29452	28947
187	182.082	16954	15567	14975	17155	12644	14168	14246	15600	18314	19870	13198	12510	15401	16378	13472	13006	11228	11509	17807	17987	15781	17916	12368	12494	12079	14065	11543	12395	17008	14328	13586	13752	12982	12639	12321	13117	17014	15312	13132	15370	14013	14150	13508	15467	13851	15039
188	182.97	267359	265566	372869	369172	835168	819261	261946	267394	256582	254208	322806	271485	244873	247092	951176	947442	337656	288570	406122	397745	279793	273484	306948	311358	307460	324796	237661	242579	390935	393919	266502	252637	1164337	1206353	403746	363192	269908	259128	271623	263278	269535	279414	294862	290745	258199	258871
189	183.006	37018	37065	37684	37260	36085	36726	47951	47734	36127	36344	79721	80237	42244	41173	36887	36783	105264	111811	34664	34926	34759	34044	38720	38963	123500	114369	36910	37479	34152	35187	34955	34791	36556	35930	122573	125864	40014	40099	47255	48803	237554	203147	49839	52044	38914	39372
190	183.03	31319	31194	36465	34992	33714	34771	48623	46600	32164	31309	35176	35272	48255	49724	34360	34002	38563	39498	35861	35219	32609	31867	36033	39371	45013	42274	36044	35468	35044	36504	35334	34370	34453	34198	40903	40522	47810	45852	49210	45527	41540	39223	51066	53626	52970	50919
191	183.066	41020	40702	45012	45670	42007	41093	114899	117668	40343	41385	45900	44744	60161	59121	41856	42815	42993	43699	43219	43913	40388	40917	54717	54808	45613	46178	46203	44729	44964	43377	46890	47884	42005	42044	45327	45394	59418	59758	353475	365740	49814	47867	256002	265509	60278	60450
192	184.001	11551	11462	13731	13697	13126	12468	15135	15773	11618	11911	15039	14770	17885	17021	13280	13874	13827	13508	12032	12136	11775	11773	12740	13253	15423	16553	12506	13249	12504	13466	12472	14632	14861	13789	16992	18072	21932	20710	15665	14872	15635	16059	16619	14875	21727	21795
193	184.025	12572	13051	11321	11982	12457	12049	15028	13620	12501	10869	11429	12250	14532	15002	11929	10954	11049	12141	12136	12569	12724	11244	12259	12900	11592	11770	10870	13229	12257	11362	12451	13271	11501	10711	13038	11255	13362	14807	13366	15877	13140	13887	13755	14599	14858	15507
194	184.985	31745	31877	40242	37326	34277	32970	46668	52088	33579	32054	50527	45898	36992	35955	37050	36598	46108	49083	32029	34291	33355	33746	45598	48480	51712	55081	44113	44975	35099	33808	44891	46535	38147	38667	50262	54017	36187	33575	48613	46939	46575	52100	54315	52943	36319	37306
195	185.118	29436	29429	50591	49924	31146	31992	32649	34146	30791	29834	50793	55916	34064	35350	33905	34127	49505	55457	54580	53780	31622	31963	54422	58405	70786	69562	56755	60943	54731	53619	54131	55970	34469	33988	63555	65756	35738	34629	37819	37865	81612	77203	38657	41983	35308	36941
196	186.041	168676	162406	144936	147459	91849	92555	86605	87199	154231	149639	78189	74338	107744	109486	87575	89331	90964	100135	194123	188558	169698	174143	84875	82293	75808	73915	66444	66402	188202	199340	97400	100356	86545	90083	72467	71136	99655	105741	81084	78820	71438	74748	77023	73402	95607	96653
197	186.113	28032	28301	30249	31193	28005	28187	40074	40047	29501	28565	37325	39131	42600	42735	29367	28924	39862	38811	29595	30019	30048	29918	38857	40646	40373	40254	39314	40846	30680	30164	36086	36005	30113	30440	43198	43223	42855	40744	47509	52301	45178	48694	46382	52406	44298	45045
198	188.057	869116	855553	706589	706175	530277	523120	428632	410574	872769	877940	419712	417750	1415953	1393171	487629	488217	432220	428278	824457	835216	784354	783867	398056	385020	427433	424142	402727	387862	858014	872245	416236	399786	474289	480576	462095	459824	1041496	1104446	407541	397607	415026	418295	391429	391556	1092843	1124380
199	189.004	20443	20741	21600	21312	19359	19540	46983	49914	20842	20342	23281	24986	43390	43460	18923	18919	23045	23872	21098	22013	20986	20310	22342	23052	26887	26830	24825	24223	21736	22109	25330	25448	19525	18943	26998	28000	42711	44763	33256	36935	26474	26572	35311	37786	46166	44989
200	189.04	332810	336422	188503	187423	269858	263973	186041	178413	331013	327964	165027	162749	585817	605349	237297	239619	174066	165966	204678	206124	314874	319878	178482	164903	165534	167291	181055	174383	211924	218042	175206	173877	226417	231030	172225	174585	419687	444765	177463	172216	168474	170807	171518	171332	442224	443582
201	189.077	15988717	14988440	4084735	3434429	6022317	5983433	4535312	4535759	14222493	14470398	6885555	6957808	3345951	3356487	6410584	6418153	5415982	5410322	3219736	3201960	12379523	12367379	3993225	3300356	3065459	3039571	9269713	9959299	3228975	3203328	6186956	6639075	5997575	6095978	3466264	3236448	3214941	3224466	5211839	5178668	3000297	2991609	4898499	4894763	3216308	3220849
202	189.089	40032405	39265643	37477262	38236986	34466122	34856236	20287378	18814116	44252221	44909901	19346756	18805087	48892965	48980874	32937858	33093072	20049632	19048814	87072096	85625774	46547218	46279053	20203714	18825708	18678048	18397785	20958971	19301479	86965326	90165657	22762144	19558168	31992134	32479097	19808848	19079546	37219304	38893617	19067830	18500114	18273453	18239760	18321045	18309185	37015112	37717443
203	190.052	81372	76688	74395	75219	68662	64816	54213	59269	77509	74460	47444	44033	74610	74151	68450	67880	47664	47560	87082	87568	85431	84675	52086	48986	54980	52154	45019	45526	91444	90950	49946	53964	65093	63159	51499	51924	62880	62993	51356	54273	49558	54803	59413	57191	59230	60728
204	191.02	11914071	11775925	8467143	8036017	6744715	6709583	34235661	37847671	9453368	9147972	7504881	7615975	7834869	7813701	6596859	6598112	7692378	7950089	7811830	7765896	9542811	9609405	9081364	9144790	9162649	9354123	7892040	7970285	7574373	7593669	7952384	8237167	6539132	6538773	6910821	6957549	8407254	8549809	24753995	26760406	8880144	8713765	38405150	40058305	8634234	8433195
205	191.056	644544	637433	543939	542305	539133	540695	1394171	1495265	554442	550178	456941	452846	840224	833190	509834	515385	456436	459317	562061	562708	543406	544223	580878	595747	478296	487050	469446	455827	544754	559751	457619	461255	478670	480382	430779	429187	724559	744638	1025178	1066022	467786	468626	1561475	1546479	800270	821913
206	192.066	33678	31498	30202	30269	34526	34047	34255	33764	30915	31408	25043	25862	31244	32006	31336	32722	25753	26125	31220	31713	29811	31253	26130	26981	83267	84791	26035	26550	30115	31127	30658	25791	32588	31762	75880	83576	30106	30020	31293	29785	90555	89144	34304	32658	31442	31725
207	193.035	227568	237283	267039	266025	245907	240469	279341	296338	198433	197133	166509	161098	188333	181053	234717	236064	178669	173542	230605	236063	194297	196560	178631	179035	155297	143345	194535	208999	211284	217527	199948	202654	227019	234562	148751	140993	201613	201426	231401	222024	133246	134714	286203	291183	188699	191884
208	194.067	11123	10943	10294	10307	10206	10043	20405	20628	11877	11550	11329	11202	13009	13356	10235	9962	10883	11536	10960	11079	11534	11701	10623	10426	10295	9736	10445	11966	10087	11199	10637	11761	10224	10400	10039	9666	13271	12454	17688	16745	9814	10108	20260	17130	13462	13057
209	195.051	19962771	19209809	18380547	18652632	32385474	32069746	10442670	10214054	18868204	18701550	41214433	42806505	10213054	10111500	27095031	27223211	26043001	27611182	17449763	17187954	16827351	16926493	11005784	10807803	12801116	12507197	24515969	26255309	17097966	17295010	19686166	21299088	26292121	27173144	12708329	11948741	10436712	10144263	9816461	9772480	11036810	11010568	9685104	9611771	9591633	9630995
210	197.118	36896	36377	43860	41744	37207	37608	36926	36582	37507	37606	54432	57396	35322	38852	40315	40347	55704	59583	47132	47412	39897	40508	58095	60406	90995	85652	62351	57959	45907	47223	60523	63875	40085	39361	72278	74837	39106	38979	37681	36081	92844	100021	37350	36578	36803	39795
211	198.017	26927	27186	35775	34881	34830	35124	23686	21675	27791	29102	19605	20642	51389	48802	33504	36522	23417	22276	54248	52525	31177	32159	21393	21651	22870	21050	21776	20138	49760	52132	26787	23124	28305	29075	20735	21203	42566	44919	22998	22825	20942	20481	22164	20414	50207	48872
212	199.001	20184	21128	27410	28728	29195	30029	32913	31341	20841	19710	27154	27981	23350	23593	37305	35680	31772	32797	24703	26975	22053	23741	47631	43767	33774	43480	27580	25871	28094	25630	30068	31795	33380	33134	33581	41635	23219	24191	30087	32489	35657	31541	31071	28824	23356	22107
213	199.025	14716	15384	15592	15643	15669	16223	31507	31479	14947	15605	16390	17196	18090	17759	16021	14941	15774	17307	15926	14566	15159	15278	16638	17094	17720	18790	17270	17047	14958	15354	17246	15583	15593	17034	18186	17220	16760	17294	38464	40229	19044	17528	33486	35952	18598	17982
214	202.051	64477	61548	192100	217468	164336	163342	65960	65219	62890	62928	68160	66843	83686	84417	203676	205380	72431	65999	216868	213978	65381	63690	80864	67598	76954	76776	65195	64170	229289	225916	68095	64031	152083	147555	65175	66960	89496	89135	64607	64480	72592	67894	64400	61988	83302	85139
215	203.083	608167	604984	1679491	1772927	1920833	1888784	1398336	1441172	611822	614189	787405	762654	745199	746851	2439751	2491435	980329	909267	1421409	1390160	672654	635002	1338663	1405630	1202122	1097698	801150	794629	1559652	1599891	1347716	1458278	2297853	2380149	1115240	1089955	1193019	1196020	1374814	1358653	816535	792779	1457243	1515776	960594	955955
216	203.104	132396	130307	149426	146084	208672	199350	117064	120970	133724	141174	113938	111968	172080	176752	213940	214257	121623	119228	188871	191102	139188	135379	111134	115266	110306	107647	105948	97567	196525	192200	120964	121501	201845	211757	132219	133657	168199	182722	126094	124147	103544	102099	125047	118675	168121	169171
217	204.051	996701	960813	479662	463765	226056	226578	206961	204965	587138	570797	189026	193118	266375	263347	211586	215583	193108	195892	396091	391338	803218	816583	213713	194571	199753	188442	194117	185993	392809	396508	196901	190036	248302	243986	191091	193815	247291	254678	200535	196085	187095	186161	195397	195796	245285	248441
218	205.036	24360197	25009682	22727999	21241345	15140537	14973628	10145134	9382647	18854943	18459988	8637165	8395842	23981935	23075427	11691601	11668677	8857070	8530298	22589781	22055807	15670565	15706806	8795884	8294501	8428751	8178819	8711980	8223592	21915859	22116474	9229493	8475537	11304872	11373626	8205154	8067608	20896249	21865945	9138373	8621232	8319177	8150601	8268401	8307741	22462026	22886111
219	207.051	529969	513418	387216	380524	590615	600139	487676	483674	471289	477651	269988	259156	587549	573482	477749	476658	269276	266902	394978	393829	426326	422911	312977	318475	231318	226242	608814	624857	431155	437876	438168	464961	419883	436033	239294	237224	518966	526392	430978	441918	224749	222147	398484	405023	539832	531482
220	209.03	1096484	1135722	679033	619510	915424	927739	764664	760398	1139488	1144447	927404	916014	867172	884948	917006	932134	1072319	1048580	689368	681377	1149349	1158485	1420479	1405825	1222344	1149922	1358048	1364965	685817	681206	1037339	1111145	820573	827358	1343161	1405413	772642	786858	723454	723523	1035012	961785	695098	678678	782005	767215
221	209.081	184470	195781	148160	144428	121230	124734	119502	130875	156349	182309	136683	144316	170205	212585	116607	116213	143213	134532	133649	133056	157225	151855	97094	95119	107748	102618	108998	109412	151976	147971	93863	97806	111393	110213	112118	114857	167087	175143	120180	120519	113983	104135	117447	121487	185610	191681
222	209.118	124667	125942	206061	215622	127847	129581	116685	117496	124787	125247	383042	435549	118020	116131	147427	146475	302412	331002	145234	144118	136514	134179	347815	379064	496471	460627	371025	371417	144763	143921	292777	320635	143721	141521	331252	345383	120007	118098	117471	117394	503692	460870	122153	121416	118176	117496
223	211.026	23875	24657	19532	21251	20576	19221	36880	36804	23374	22839	27663	29959	21157	22598	19485	19052	31540	30839	19742	19887	23249	24023	25720	25878	24304	22981	26439	28400	19544	19367	27615	28155	19075	19288	25967	27210	22607	22005	42781	43558	27787	26459	53369	51938	23372	24453
224	211.134	372127	371567	465889	472346	380204	380916	395611	390254	372783	372317	706216	764631	380680	378220	391887	392428	623114	661087	406167	406311	381845	381273	505918	520779	2892811	2562674	1948351	1912859	413943	405849	1814862	2062481	407462	394351	2162240	2376428	386592	385626	398153	404285	2819679	2566816	425242	407327	390792	389074
225	211.997	11368	10657	11066	10987	11951	11214	16736	18841	11426	10862	12231	12114	17780	13595	12290	12394	10923	11640	9461	10928	12682	12596	12594	12640	11377	12675	10903	11286	10433	10389	12118	12715	13576	12422	12872	12883	17921	17136	16059	16126	13205	12811	16992	17282	18104	18014
226	213.017	144288	148314	138138	141206	169486	166054	196782	201261	149583	144958	441050	458262	106185	109395	216595	210006	379696	380719	122574	123351	155802	154153	111730	108802	264704	243144	277001	258838	128055	123130	179410	167922	412809	412629	262370	246578	119092	120393	190049	194405	208311	173751	244082	254991	118584	118273
227	213.04	97865	97536	97542	98645	96385	95833	537717	580585	99266	97605	99721	99309	127118	131478	96779	96361	99131	99627	96662	97293	96729	97334	101533	103527	99638	99829	100314	99295	96985	96355	98934	98354	97628	97656	100153	100052	129024	132138	1299513	1444671	108546	101680	899438	953620	135343	129271
228	213.124	18385	19950	24096	30251	22629	24220	23264	24548	19433	19654	19721	22148	18796	18533	26168	25698	21958	21119	28177	28840	19155	20191	21319	20897	32321	29563	25021	24078	28766	29696	23529	23524	23296	23150	27651	29434	20778	21712	23887	26693	34977	33639	25090	24751	23741	23455
229	214.048	50726	47965	57600	56383	41129	41242	101908	120029	47995	47710	59175	60415	41260	41626	41140	41173	60404	64631	42587	42767	51255	50879	53536	56166	100435	91993	58958	55952	42528	42681	66540	76284	42575	42408	79298	93348	43158	41355	115130	128306	98553	92777	130051	125949	42800	41976
230	215.019	67226	66300	89381	87970	83694	77508	68848	69676	65782	62923	146846	144743	48909	51484	75938	78433	124363	121939	86761	92513	61944	59571	49990	51763	96253	91235	101478	106869	105507	106828	72811	78965	89579	90988	92811	96531	53136	54405	65964	65589	85780	74318	73427	73840	50251	53730
231	215.032	1268653	1289154	1363125	1378046	1245656	1252188	2714780	2986894	1248839	1244255	2052278	2087360	1212846	1212767	1190697	1185158	1525230	1499862	1081490	1092325	1175287	1170703	933339	933827	3168792	2673835	2409198	2268302	1079362	1080616	2934019	2901732	1255488	1213363	1694002	1666017	1092851	1095968	3234096	3681477	2100676	1551375	1694440	1834393	1125409	1112343
232	215.104	180525	172982	81375	82695	77952	76396	70811	72766	184755	183172	60971	62235	77203	89550	77593	75875	59935	62000	132949	137293	174035	179989	65462	60900	72113	79681	67570	65417	142869	144827	89640	70858	71688	74866	60910	61967	82703	83626	75299	72010	60454	62038	67036	67896	98955	95831
233	216.135	19348	18163	19975	19618	20614	21723	18574	18381	19356	18686	17415	17569	16154	14488	21427	22964	20813	20388	30663	30507	22830	24174	22772	21199	22906	20118	16529	19751	34132	33705	30767	28249	24043	22589	22696	21518	17888	16152	19577	19187	17524	18174	16705	16377	14065	14507
234	218.033	37142	37369	37451	38768	33997	32841	64704	70427	35590	35928	52469	53976	35914	33822	30839	31871	41774	39791	33991	33182	34565	36239	27571	27215	76503	51335	57776	56645	33283	34196	71497	70192	32806	31624	46834	49237	33534	33971	76065	84923	51570	46003	42993	48321	32065	31894
235	218.067	11626359	11405748	17757322	18178638	7127526	7142465	4766970	4599867	9563837	9708505	5388959	4853147	6935035	6850898	6481150	6383256	4849681	4681031	15471093	15653829	11251171	11182197	5101663	4716433	5197985	4717048	4721453	4570834	15780064	16395300	5332906	4785124	6472392	6539106	4947070	4833231	7135559	6768949	4714399	4599672	4614817	4584494	4540150	4531572	6338179	6462260
236	218.103	2526961	2483799	1097564	1087731	810671	814902	1033691	1017793	2485153	2452756	789541	774964	1371232	1382289	826326	827848	766679	769722	1113818	1114732	2718162	2738273	701658	649206	662928	637724	651575	631860	1199941	1231847	659170	645020	780194	781763	686569	683749	1569725	1655029	1056285	1056907	645405	631805	1063153	1060042	1551566	1514361
237	219.175	18354	17969	18685	18761	19352	18629	21960	21465	18903	19028	22945	23711	25579	25034	19738	19519	22993	24744	21049	20691	20190	20014	23782	27247	25387	25934	24829	26632	20637	20642	22382	23448	20127	20354	24122	25757	26976	26124	27099	26360	28354	27780	28758	26692	26974	27741
238	220.083	190041	189059	146000	149089	143531	144259	114529	109300	178607	187748	105328	102193	211209	207384	131607	128251	103957	102475	157207	156378	193787	194486	106588	104342	105121	100623	109849	102437	160095	160134	104834	105295	129283	131919	106387	107055	188799	203348	106651	103082	103899	100782	105447	101956	181836	180389
239	220.118	17288	16458	13763	13018	12534	12649	12394	14197	15825	14961	12052	12813	17326	18632	12179	11505	11841	11327	14098	14233	17567	16820	11818	11959	11071	10622	11758	11280	14169	13387	10858	11970	11354	11197	10368	10171	15598	17287	10843	12139	10438	10827	11936	10742	15568	15559
240	223.061	293717	297911	265762	265638	271495	273285	358250	301382	291994	292144	279827	281990	1892494	1991075	277036	275820	298574	293877	266221	270015	288143	283075	294442	295477	269787	269244	375113	304846	269629	270190	274398	273962	271251	270134	281187	283264	1316893	1415346	386448	338099	279116	274404	317179	308633	1572749	1612073
241	223.134	40794	41628	59624	59251	39554	39651	48063	48326	42842	43317	65678	68568	46609	46336	43418	43060	58677	62861	50044	49809	46895	45261	58722	60193	106442	91281	70329	66831	46413	46508	60987	75715	44230	43678	76621	77696	47918	49084	53252	53831	102000	95689	52383	54798	49449	52745
242	224.056	69276	67509	55453	55451	55665	55061	55099	55332	66315	64925	56102	58057	56817	57127	54131	54077	58226	58831	60475	58160	63620	63350	1161777	1267050	57403	57216	56250	55776	58522	59664	57808	57187	54037	54944	58204	57455	55493	58241	56508	54981	59573	57278	55485	55506	57773	57017
243	225.088	62926	61221	51328	50514	88941	89383	66003	69223	60822	62947	40856	39048	73837	75092	80752	82553	42003	41080	54774	55536	61970	62182	63707	65530	39467	41809	41545	40246	57494	58370	38922	38096	83304	80133	46127	44626	59153	57514	75236	76669	44968	41208	81642	80645	63347	64786
244	225.099	25370	24225	20435	20826	24384	24639	21880	22561	26417	25627	20306	18820	33515	32551	24853	24576	19857	19947	22719	23294	24377	23852	21104	22582	18366	23664	22263	22473	23634	23942	19433	22129	24675	25397	21987	20930	25665	26177	21862	20858	21026	21172	22651	21732	26517	25234
245	226.009	7101	7140	6879	6875	7027	7213	10648	10993	7296	7028	8506	8691	8083	8821	7112	6925	9076	8808	6815	7150	7264	7219	7518	8727	8043	8267	8427	8307	6807	7212	8795	8432	6887	6918	8535	8733	7633	7958	11396	11051	8766	9408	13780	12919	9539	7761
246	227.202	172032	165911	179955	181732	158835	159793	192561	195826	163231	163246	213686	218685	184851	184042	160048	159810	192969	198595	166620	166815	164624	163357	193746	200421	198400	196663	202378	195246	166497	165365	182830	194149	164548	166260	201021	208167	183448	186040	213400	219593	212802	204795	204644	204628	179973	185292
247	228.051	521789	534453	511295	511885	411147	423803	281707	255502	522477	522349	257810	250784	449651	430164	372016	367380	267730	257794	667191	667813	541241	537743	274941	261970	260507	254383	284523	262640	755817	797232	287635	262283	381277	389275	271835	261045	425178	426328	259020	252445	249947	252506	250612	249431	387365	400134
248	229.012	65230	65526	75975	71645	60291	59648	104745	107640	63577	64281	70341	75681	68797	70144	65508	64175	91423	85142	76303	73786	71536	70007	89336	97886	88461	78733	85338	73710	75749	73270	77425	89639	66189	64716	69618	72794	73985	75434	102667	108239	84295	79973	103512	102411	78432	76497
249	230.067	127253	133907	99058	100485	90121	88236	88156	85149	118021	116390	78903	79342	191204	192659	85600	88806	80328	79903	94446	92038	111030	111809	81032	82750	77538	74322	81155	78816	92709	90785	82617	87139	88242	84840	76623	81066	180157	197262	81760	79415	74979	73614	76476	78143	186987	187329
250	231.099	1088456	1063514	965275	968062	867065	876791	649246	609046	1123067	1151934	579586	570367	1450374	1479739	810032	791497	581878	570350	1942670	1935030	1104907	1099838	585261	564614	570731	563021	609279	574904	2052685	2099954	610633	577536	779937	784019	577388	572792	1108029	1164100	602769	584976	564084	564040	571077	569681	1096867	1119572
251	237.062	2242572	2219784	1303478	1295634	1511950	1517686	1798631	1912973	2284859	2260777	1101639	1129296	1661257	1626665	1392199	1366964	1133811	1095365	1593020	1572358	2054290	2054755	1033091	1001515	807234	810288	1010697	969450	1654313	1679129	920248	1136430	1398196	1420220	882215	881905	1404707	1492142	1627011	1667440	958913	850522	1820109	1839437	1486752	1467825
252	237.113	33247	32829	32686	33262	31605	32034	51672	50906	32679	33297	35629	37437	39914	38671	32300	33011	39562	39833	31475	31038	33627	33019	41901	42766	36003	36911	36771	36591	30961	30501	40709	41953	33459	33600	44022	46564	39947	41027	56958	57644	49771	41912	53733	54327	44570	43422
253	238.095	19566	19680	15882	17734	24861	23356	19691	21487	18103	19114	16734	17734	25508	25530	29160	25357	16655	16947	17249	18540	18056	18781	17085	15192	16293	20188	19953	18841	19108	18622	15528	16047	23141	21583	16436	16795	22718	23923	17116	18150	20171	17155	20858	19707	22734	20483
254	239.056	307076	301836	283124	281403	310644	307587	356566	320833	294375	296042	315605	293568	2088941	2133422	305355	304750	322717	328066	282896	278038	283530	284876	298101	302565	309322	313245	339376	318404	278136	276301	306269	315361	304479	305459	347968	308386	1451375	1572601	384796	335188	329862	327270	324420	317679	1522285	1562373
255	240.111	11047	11785	11437	11262	11054	11305	14735	15661	11729	11717	20876	21517	19088	17887	10953	10789	43612	44064	12324	11296	11087	11320	16105	15740	17270	14341	13671	13424	11461	11074	12004	12022	11228	10833	23741	25539	17346	19598	15334	17785	32546	25195	19689	17433	14202	15610
256	241.083	69136	69097	83020	83040	46861	43784	68349	69262	65415	69014	44369	46086	56385	59506	43827	43239	44791	47210	155461	148539	73206	70841	51147	52305	55308	55234	45077	43292	136805	138574	48149	41272	42576	44694	47960	43817	52742	52873	53232	54324	55811	57845	54587	59432	54975	54914
257	242.078	48197	49888	82402	84173	46463	46436	48290	46598	50834	48905	45104	42934	62573	60184	48347	46225	42426	44012	187428	180213	56805	55391	42287	43130	47990	45728	39182	39819	175836	181481	43332	42701	46601	47574	58253	60673	62229	58894	45638	47257	51406	51683	46758	45404	63894	58935
258	243.028	157106	157488	65477	64222	56733	56693	97519	101661	156607	160762	192918	214351	63449	66163	57382	58041	296072	318252	59952	59116	196740	194998	83795	72170	74340	78574	64959	64881	58456	59684	65248	63066	58106	58373	69444	69749	66487	65000	90014	91003	80218	75543	90276	89815	64365	65517
259	246.017	12337	16219	18796	17238	16372	14138	17760	20576	14392	13904	17795	15725	12915	13932	18218	18461	17175	18908	16671	13631	13926	15476	18511	17323	16852	17532	15917	14285	15207	16908	16790	20221	19482	20443	18890	16068	13694	14070	20342	18312	22117	17857	18511	17810	13152	14524
260	246.062	299609	295557	221577	214301	245741	244852	195386	173730	275440	270832	160375	159927	333949	336012	214280	210947	164105	162696	256121	259199	243390	242806	164614	159338	159638	159559	178483	159307	268736	266075	172398	156270	195753	198547	164230	160060	284296	287420	168128	165468	165621	161691	161447	159655	274005	281101
261	246.097	574755	564858	624448	647514	343640	346114	278518	270770	477754	481478	328901	355063	562239	577805	349105	347941	625983	600594	726742	718908	469950	466087	246882	238283	237701	231357	227234	222215	675201	689032	237040	230333	322353	318135	248750	248619	471431	475686	292124	291382	233903	225005	274125	272150	451756	445593
262	248.033	19400	19075	14365	13232	12023	12646	13055	12993	19254	20216	34579	38344	13359	12180	11438	11216	28030	30119	16896	13894	19223	19976	15673	16536	17521	13656	13343	13325	13043	12995	12826	11657	11990	13694	19610	19015	11980	12198	11912	13131	12636	13801	13120	14945	12335	11036
263	248.947	9027	9041	10774	10086	9450	8987	10716	10803	9601	9790	16914	18143	8823	8600	8810	9751	18934	21213	10004	9554	9316	9613	14374	14990	16607	19758	12302	11722	9840	9592	12587	12730	9765	9483	17069	18420	8886	8264	11771	10267	22150	20588	11608	11432	8693	8738
264	249.054	14095	15058	14389	13872	12901	12783	16695	16505	14731	14497	14089	13188	18399	18496	12796	13402	16730	19323	17559	17322	15123	14995	14412	15143	46696	44290	19655	21595	16020	17205	21151	20441	12902	12909	16320	15303	15287	17718	15479	16600	18451	33986	16769	17437	17606	17441
265	249.148	28146	28193	33411	34227	30041	30307	44872	46622	29487	28903	40998	39940	34104	33978	30420	29747	41867	41085	34258	34673	29572	30401	48365	47210	37472	42068	34647	33001	33466	34060	34826	37968	31084	31238	43801	48168	37317	38488	44277	46408	51766	44244	44967	44741	38322	40598
266	253.051	1286130	1283014	1337198	1346782	1319068	1318548	1253453	1255462	1295839	1295835	1583701	1639722	1242598	1243774	1396225	1396688	1494558	1480808	1299973	1303754	1329233	1328438	35191928	38286423	1454264	1450377	1734722	1755544	1318274	1310452	2177915	2409325	1447643	1423535	1494851	1486985	1256499	1249995	1259799	1259839	1701374	1590534	1263432	1256860	1244532	1245469
267	253.217	344450	309635	436772	429562	279768	271993	280834	299522	282435	279622	312206	325246	254468	231940	270075	255108	264166	270799	514121	496332	263100	268565	379369	402156	251758	252613	231262	240612	459427	471017	226733	217085	254820	260239	334149	339034	235656	225701	316461	316216	291798	278917	265697	265727	225913	215439
268	255.075	55225	26553	25718	24865	26038	26132	24670	25579	26952	26208	28093	30339	32035	34437	27193	26403	30753	32002	23075	22294	27397	25954	54930	58341	27645	27878	28570	29723	23840	23763	30330	27205	27985	28090	25773	24381	27785	28410	25313	25339	25700	27774	23158	24671	29374	29209
269	257.009	10095	10197	11196	10264	12666	11790	13509	16711	9476	9941	12602	13577	12698	12748	12553	13050	12934	12025	11048	10000	10480	10428	11608	15011	12869	13269	12013	13102	11376	10387	13163	12468	12990	12528	13980	13114	11751	12568	16883	13443	15488	14619	16897	16487	11037	12262
270	257.103	20995	21404	24074	24289	23791	23725	32204	34440	20664	21691	23388	24153	27901	24459	23635	24559	24176	23846	23860	22557	21190	21799	25419	27205	25751	28801	22644	21056	24476	23204	21979	22837	24026	23461	30215	29274	25382	26653	32721	35725	33646	36508	34336	33251	25219	26022
271	258.039	93917	93932	73271	72303	47965	48520	100101	105302	98140	97624	54879	58491	43140	41798	47300	51925	70096	65031	51818	52982	79527	81581	59440	54185	45437	47172	45638	41719	55666	49043	50738	51588	45910	44790	46316	46335	42797	43549	97524	97368	49588	49380	111648	100892	44930	43020
272	259.022	369088	372607	450769	453444	304944	305467	721375	777510	369883	370205	581899	631875	366777	368469	322580	322869	740721	736038	365889	366042	383695	384210	619463	619466	469693	506915	420842	430359	352537	348518	455182	470883	324884	327715	587345	604365	341763	341673	641207	681668	665700	551241	718714	696567	349194	345161
273	260.114	126128	123095	96026	102083	89243	89229	91168	88468	111838	112977	64059	62791	141154	145121	83514	81348	60150	57714	108682	113982	117413	119932	59758	58989	71738	73118	61693	62161	106913	109203	61406	61421	78523	81765	64597	64410	122251	130427	88759	95940	66852	71064	95828	90069	141728	129237
274	267.083	71530	72950	66388	56240	52796	51266	92433	97250	66192	66557	79436	79625	65624	61666	53840	53946	73887	75682	49263	50579	67774	69241	52495	51184	52785	57298	61047	60776	48590	48435	60796	69821	51488	49834	57634	59126	65642	67226	85453	82515	66063	56198	90895	92976	65178	65234
275	268.023	11641	11396	10703	11015	10965	10626	11889	12687	11600	11539	12089	12714	13879	15700	10573	10502	16854	27485	10536	10634	12118	11433	12642	15567	52686	53248	20146	23047	10355	10689	34939	37554	10753	10863	11967	11121	13668	12787	11499	11841	17951	58749	11543	12382	14234	14155
276	269.046	450663	451795	303300	295185	302635	301758	505763	532599	482353	475733	672006	724199	309773	307743	304234	309944	520127	526984	276463	277120	503246	510182	3094570	3253508	323457	330049	341315	351527	277000	279566	436084	458537	337230	333721	376656	379144	307723	303894	494884	509292	510049	406676	478237	486611	301728	296650
277	269.212	55108	54139	99312	99656	94189	95752	63206	63589	54847	55519	107941	107850	60439	56568	92719	88719	84572	87810	89198	87011	57861	58443	94828	102539	73241	76179	85522	84555	83086	83748	88074	91990	100248	102852	115325	121401	64088	60640	72003	71582	114103	112284	70180	70910	62941	65785
278	271.061	178180	185112	81934	81758	102021	104572	82099	83793	174255	178731	80974	86131	79357	80844	97013	97634	85146	88981	69112	68881	200085	196714	244891	247835	74849	75385	75527	76358	72086	71739	81337	82742	115174	113460	80090	80008	83167	78017	88586	88755	82774	78230	92964	91850	76365	75442
279	271.228	87620	83247	119477	118052	134973	133811	98876	100519	84404	83496	160596	166015	79386	79881	135397	119734	112128	111629	106679	110396	84333	82010	98988	101234	96845	103041	126685	130709	109533	107586	112583	117776	127765	127490	132705	140472	83624	83339	99801	100564	134465	125311	96202	90545	80284	80928
280	273.002	19708	22119	23870	23427	27846	30439	26557	27967	20023	20894	21212	24206	19631	18802	28846	30557	23024	24443	19482	19474	20896	22934	26512	31292	36095	27066	34471	31185	19995	18054	30783	33805	30647	33387	21222	22586	19990	20613	25884	26738	23898	26115	28319	28570	18744	18560
281	273.076	57082	55773	57267	58377	52796	54071	60676	59427	58502	57865	54656	54251	60634	55581	50561	49094	61182	61491	52432	55560	57713	62731	161703	168821	71823	86533	46407	44508	52387	52486	49461	44845	52903	52450	91358	93013	57424	55773	57489	54815	106172	97494	56298	56350	58010	60139
282	275.018	36456	35824	44028	45956	37935	38202	45385	45001	37017	36533	168242	189735	32355	33461	38338	37296	158197	165081	36444	35930	36569	37411	43086	41488	45243	49412	55135	54592	36695	36677	51308	51428	37503	38913	41256	42571	36492	36731	48151	47552	45385	45495	45265	44759	36361	37165
283	275.125	272684	276736	221881	216659	469456	467456	278602	296062	310607	306936	160974	156914	208274	216607	465359	452075	183856	169925	283272	290432	298319	289760	163424	152606	156278	155310	144660	142598	260629	266600	150750	152122	339825	341784	164781	165243	181037	189754	186476	183461	151395	148377	178716	166573	183800	184042
284	276.989	67795	66774	44460	44694	156551	160603	48970	48598	57288	59307	54739	49666	44722	42336	138643	137300	50072	47272	43733	44588	43532	43255	46181	46935	48576	51778	48580	48430	43866	43728	51767	53373	151201	151422	53049	54435	41446	42090	46849	49732	48300	50509	47885	47327	42209	43048
285	277.217	1151241	1121558	764331	759168	787171	798023	489726	490399	1054670	1055174	686974	739023	431686	438460	778512	770858	863321	858511	751741	741618	1244913	1248928	817026	809892	914724	1047810	712581	745080	722496	728132	819662	880201	831174	827557	711541	746277	461252	451399	465252	461669	1214821	1094984	542971	533002	440085	443169
286	279.233	1413492	1404844	998626	1010390	1247419	1246457	1081374	1120110	1303496	1306738	1425715	1523321	760217	748218	1107071	1072087	1480631	1504718	989909	958991	1492632	1505189	1650064	1677408	1287418	1441614	1322292	1361570	967613	978661	1357044	1440474	1277235	1265712	1362678	1433900	781707	797676	1002271	979411	1687789	1614305	1355010	1334367	797177	804908
287	282.084	37795	36804	38337	37655	50817	53792	31816	31577	39924	39638	43543	45895	54430	57656	54264	56220	41145	45037	39845	40728	40869	37913	88215	90683	47677	45151	38938	38964	36632	37853	38605	36908	47055	48612	31575	33125	55834	54812	32645	32569	32881	44989	32538	32487	58294	62977
288	283.061	97801	96693	68059	68458	72145	73315	61423	62550	102522	102317	94416	118767	56699	55195	70246	71046	95969	97425	57745	57998	116245	119148	466152	481080	100319	93873	75337	74637	59291	58583	102544	172778	78614	76111	83083	75628	72212	60219	66959	63991	105319	83107	62281	62048	56235	57517
289	285.041	378037	400762	106220	105898	138763	134427	191371	220210	325244	320315	133609	141645	89854	89993	119916	117994	130574	126946	85006	82096	312720	326792	148169	148261	89839	89117	94898	95269	82755	81679	105889	108334	178898	176518	97873	95113	97024	94028	198389	221628	98194	102126	163375	167806	92551	89900
290	285.077	190752	194392	97898	95393	91399	92355	69968	68340	182955	189988	73596	70774	76640	80698	96502	97146	85913	84107	73268	72117	212558	208889	88283	86408	147768	135993	72787	77021	73295	72232	78760	77154	105497	102007	94633	87573	90248	87861	68964	69254	85432	106465	67629	66676	80032	85465
291	287.019	17101	17395	19809	19161	18494	18749	25766	23314	20647	24260	25142	25007	25181	22461	18222	19020	21907	23948	18638	20651	20321	20453	22027	21548	20175	20568	17945	16968	19655	20191	20543	18969	18924	18116	25489	21064	20378	19133	22413	21187	21497	19448	23416	21534	19426	20825
292	287.056	276076	274853	122464	118286	178584	176131	134654	134474	214786	204258	100006	97484	111607	108822	141179	153757	107012	101457	230899	227792	198856	208508	146934	139578	96914	86256	121767	94669	209458	218147	202061	113621	180915	175126	96677	92530	109709	107297	151797	154784	87987	96074	150575	153405	102731	99575
293	287.091	391838	391205	131979	130336	141067	143399	102528	98930	276252	273943	102597	108190	243561	248286	133589	134163	127961	118836	139804	138761	335369	336413	112793	99709	117245	117673	92870	93829	133378	136563	100365	91672	124817	132010	184225	178691	176826	179102	101733	101063	342108	232056	100543	96338	185499	180922
294	287.163	39548	37867	28708	29981	28565	28664	22412	21876	37229	38624	35899	37491	28217	29022	33922	35921	31192	32599	28902	26740	39227	41738	35011	37100	31590	34664	26573	32697	27308	29404	31213	31803	30308	28184	32003	35895	34279	25825	23511	24709	41055	38596	27844	24193	26704	28117
295	289.104	1488546	1489028	1369904	1431752	1730553	1724382	1563229	1421001	1460645	1452806	1334815	1327784	5997655	5966251	1698940	1688589	1341299	1335092	1453418	1444984	1427970	1427119	1323713	1321894	1322763	1321758	1418437	1345881	1450180	1455539	1332549	1323448	1645817	1654036	1329689	1326889	5512064	5918049	1448481	1385028	1332106	1325659	1369786	1368973	5829768	5815800
296	291.197	310939	321592	354080	367623	305925	312244	545785	613829	384558	372027	491492	535208	276372	272598	308079	304021	393598	412517	318437	318164	382893	374158	396861	404912	397866	424247	410051	401601	297925	303479	374403	389556	294949	294924	340599	357495	220669	219276	224161	229800	472482	486463	233830	243090	219318	216164
297	292.104	123678	122796	92193	90211	103373	105545	109524	110404	121333	118652	81586	81118	347620	346151	99909	97906	82278	81587	103092	105440	115802	119838	81139	82527	82113	81663	85367	81887	102694	101696	80559	80247	98587	100204	83727	81818	295317	311033	118009	124713	81709	81997	129471	128853	323785	335943
298	293.212	1832664	1778316	1828852	1843002	1405040	1410896	735253	737519	2161384	2164019	1280085	1313152	747321	752276	1580572	1534723	1166254	1146618	1978492	1946299	2138567	2120347	1512348	1520562	1052184	1070142	1103673	1088403	1949837	1993293	1085910	1111074	1432051	1421859	1197024	1259666	828300	770985	744631	730950	1472745	1323025	728416	721786	766587	768355
299	294.098	94526	94310	40031	39396	38353	37367	42268	40611	71563	67974	33094	33189	67764	66906	36422	37123	35624	36237	44862	44019	90180	90870	126054	114855	34498	38708	37077	38248	43777	43578	46199	40175	35584	35391	39391	41467	56943	59720	38871	41830	40204	39795	40996	35505	63478	58459
300	295.228	1034980	1020510	1331059	1374019	1235439	1237648	533245	532242	1170346	1183651	815043	815776	552003	553254	1345806	1308987	738950	717353	1602467	1585765	1220781	1206206	960015	941356	680931	692274	820359	814781	1611662	1635158	744654	742429	1114601	1104433	780021	784859	598450	559834	523763	523034	843680	789534	536396	526627	550795	553989
301	295.301	13148	13499	13550	15577	13997	13794	11980	13402	14590	15598	11778	12887	12441	11232	13636	14455	12330	13457	14567	15503	14559	14053	14535	11929	16172	18271	15428	16354	15334	14658	13400	13286	11911	12213	13917	14228	10657	9874	11711	11843	20326	20764	11820	11356	11169	11403
302	297.041	1730847	1732612	299044	256278	257617	256877	236237	236385	1367459	1370270	326757	336929	229952	233278	250707	248117	323796	329632	233762	230267	1360704	1422334	467603	406499	1838835	1721408	316656	329997	232170	231663	285561	281027	271203	271601	284780	291333	234130	229725	234208	237660	329240	1892440	235237	233142	228951	233666
303	297.244	38501	38916	49658	53883	43703	44086	52390	53104	41026	39447	68951	70874	45253	44317	43867	43928	57163	59698	48957	49612	41422	41992	58457	62062	53670	61902	48187	48984	48282	44718	50579	50624	45372	45032	68761	74171	49252	46835	51797	53355	78273	74054	52084	52130	46696	46109
304	299.056	367357	368809	135224	130559	158351	163573	219368	238243	363737	358190	111219	112125	139970	136471	139321	139261	113471	163783	139245	135046	410325	420948	194809	183236	119799	122970	134177	323989	127012	130676	152599	125053	146375	137041	150688	139945	143955	146289	237191	271014	135649	127943	236534	247294	132132	133437
305	299.202	20117	20345	20821	22490	20289	20218	25965	28770	21094	20588	27310	28633	23414	23024	20166	20899	26166	28153	21312	21470	21747	23267	25970	26576	23982	28013	26070	26045	21035	21944	26818	25783	22673	22347	26563	29373	25680	25370	28715	29275	29435	32031	30552	29250	28170	29718
306	300.04	67864	60802	57569	59454	56165	56969	67398	62716	59480	59825	59469	62177	261808	260493	55830	55798	59317	60794	57085	56892	58441	60240	61040	63011	70607	60308	67453	66187	56474	56342	59998	75926	56003	55924	60839	59620	210142	216680	65794	59876	64609	66376	60618	60575	208203	213643
307	300.049	124248	115490	90855	89312	75235	70807	106540	109607	111911	113724	96287	96559	97287	101922	76585	70194	105489	102348	69650	67742	112491	112558	128495	126345	67497	75689	72197	71192	71713	71775	73289	77375	76230	78303	110604	110869	88102	92936	96580	97084	77353	80292	110928	109048	87971	92180
308	301.072	324777	337953	125177	114311	107761	106308	105572	107414	240210	230478	90665	87925	104805	106905	99776	102890	98388	111115	123437	103494	238456	242574	112197	109690	186816	220749	205280	404708	98031	101077	205094	118561	111262	106322	115857	111815	104511	106288	101219	101061	109480	178907	102342	98700	102232	101567
309	303.051	29238	30726	30604	30856	30321	29568	53286	59313	30778	31517	30199	29787	42126	43648	31323	30818	31595	32104	30748	32824	31266	31349	34054	36619	39779	39715	35231	35795	30575	31113	35653	36270	33552	32814	28244	28306	48645	50697	72059	78466	30712	37115	71976	75762	43884	43532
310	308.977	15165	16124	15518	14273	12722	12687	44090	49593	16201	15973	14506	14544	15713	15026	12749	13052	13926	13280	12572	13012	16133	16248	16416	14853	15843	15265	13852	13176	12986	12785	13946	13808	12705	12664	16085	15526	17019	16284	33064	33700	21745	17980	45533	51469	18254	17615
311	309.207	1115527	1103915	1681933	1722212	1216910	1204432	604189	605552	1294847	1279961	1376327	1417111	666578	661565	1507056	1474390	1235718	1202007	1525464	1510285	1382912	1372733	1582430	1606682	1229900	1365616	1198103	1177692	1478665	1517887	1282262	1387437	1351507	1356444	1485711	1550077	697609	673757	616253	616346	1763463	1554459	635735	616073	679428	680734
312	311.114	537744	536936	727961	768497	714542	720141	284986	281460	547869	562537	383550	402452	361980	350833	736934	726594	426627	418010	364592	360600	575364	573844	308267	298127	337766	338810	403230	362023	407517	417007	380051	386552	810389	821724	504363	496450	374582	372005	271606	275967	376949	350098	292419	301773	353953	361656
313	311.223	710757	721803	1041271	1082501	990267	988764	469142	469773	783714	785195	1199422	1282411	507823	509786	1170015	1160865	1040601	1023663	1019962	1008738	856049	842211	1498716	1530100	789626	885152	991780	951132	1043663	1054966	926742	1003476	1036316	1058389	1136173	1188192	529361	519880	475775	471465	1215157	1089278	496776	479294	521583	522062
314	311.296	51592	50364	61287	59924	51261	50574	60958	59845	48894	47721	86057	91776	52295	51561	52426	51685	65164	68102	51424	53426	48760	47979	75721	77646	68395	74178	68437	76035	50016	51916	74353	75410	54478	53282	66007	69859	60510	56996	62281	63645	87625	82769	62462	61363	53779	55243
315	313.239	30858	30885	39349	39060	36733	37882	37700	40405	33674	34915	58593	60507	33228	31453	39882	39020	50143	50966	39917	37845	34664	33073	44721	47808	38500	44022	42701	46337	41077	40187	39893	40297	37712	38645	56159	58942	33103	32163	35900	36815	62459	53932	38684	36264	31892	32289
316	315.254	9212	9389	9835	9960	9160	9148	11943	11856	9138	9504	11674	11849	10110	10814	9075	9706	10718	11421	9950	10314	9303	9445	11502	11734	10552	10712	10387	10374	9754	9848	10698	10748	9085	9263	11681	12955	9927	10353	11194	10486	12483	11922	10933	11268	10189	10622
317	319.048	24332	24126	26344	25596	23512	22358	31544	30907	24167	24059	26761	27742	24906	26014	23125	23558	26184	26499	23730	24529	25274	25230	29053	29102	48173	50711	26059	27303	22638	24272	25827	28430	22683	23222	44135	47253	26143	25661	32609	31031	80368	76300	34271	34023	25302	25780
318	321.063	56244	54340	41609	40030	44350	49235	45307	46259	45665	48561	60705	62406	38135	37625	45803	52956	52778	55165	38325	39021	40569	49070	58690	56142	75137	71180	161580	192882	39016	39307	84784	85740	42369	42106	38402	37516	38328	36824	49090	49052	48402	59090	44816	46960	37710	37459
319	321.113	307915	310678	176919	179889	447112	441572	146802	146890	268335	263232	198082	158692	172628	173240	389167	373699	170826	156872	181271	179101	239280	239695	171509	170634	149107	156351	152198	149842	181311	180485	149768	151277	494310	522717	178413	162503	171441	171149	145922	142901	154028	158943	143672	146255	172400	164791
320	323.029	32506	32345	43755	44944	61194	59369	42371	41307	34491	33772	40276	37719	29395	29514	67497	64809	44085	41293	47697	51051	34862	34654	82607	89537	38087	39490	89120	90877	42365	42726	92679	103801	63626	64087	39796	41285	32150	32663	46518	50257	33886	38249	46235	48849	32374	32288
321	324.201	9758	9693	9133	10841	8686	10265	9367	9503	9171	9957	11633	11810	9872	8210	10975	9876	10261	10300	9884	9717	10249	9838	13087	12380	11857	10673	10822	11371	10225	8539	11061	11832	8907	8898	11553	12004	7358	7720	10973	9579	13186	11929	10478	9064	7688	8957
322	325.093	44687	44287	44173	44609	47035	47823	112777	125797	45663	46995	54075	58164	49414	50424	45572	47117	71631	70316	44790	44181	46042	46973	44135	49489	53516	53766	73104	76697	47272	47370	65532	67247	46157	47510	47321	47770	53517	56473	63145	63810	53361	50048	65680	72368	47676	49060
323	327.073	58597	59923	115938	123172	52442	54373	53974	65077	56943	55255	52450	54668	72218	72195	52284	65284	64490	65911	92593	99945	61655	61190	137042	132534	92585	92911	134783	151309	91904	87639	93986	94738	55717	55957	93884	102652	69497	69000	61919	60757	91801	90495	65187	66070	67761	69641
324	338.99	12418	12550	15558	14681	13166	13166	17575	17544	14254	13344	20523	24129	13515	12782	13902	13891	19375	23369	12582	12856	13410	12532	26822	24642	24557	22666	17910	20189	13767	13090	21298	21350	13716	14322	18219	20454	13222	12532	19388	20954	20621	20869	18720	19681	14912	13966
325	339.094	130536	135835	137904	139013	254663	253606	88385	86564	155416	166136	136272	115713	91588	99554	270401	268604	120299	123112	127969	123820	129905	129130	104679	103197	101778	102907	101148	103243	125347	134340	106356	102388	319594	313552	149743	133677	96913	96372	86939	88684	108504	105892	85977	90682	95024	97762
326	339.327	99406	98218	130784	135625	100365	100436	101839	104312	97918	97008	264263	291560	83054	81282	106513	105757	171655	173366	116768	118504	103896	100458	124667	128704	131255	136816	133297	156207	108920	106685	188795	187167	108580	107306	124896	137129	84434	81770	123772	124286	200583	187739	113024	113314	81569	83460
327	341.109	6781137	6791135	10766955	11288709	7457051	7441866	10959126	11130990	7136577	7186169	10970270	11889803	11398558	11679380	7519587	7448713	12052911	12090772	8754056	8695487	7280997	7158940	11824316	12159826	12900549	14572926	15247592	16191157	8926528	8945579	10798656	11344822	7523433	7505721	8794579	9048260	10208586	10518757	11002551	11272969	15868792	14452575	12269794	12053652	12223535	12632369
328	343.125	379134	375185	358691	356615	401163	402028	277078	259444	423840	438824	265241	260409	936290	948900	379587	375034	277915	267801	549891	549950	469538	470077	277740	269893	277975	280561	305892	293849	569962	594907	283850	268362	385148	390083	263033	260525	836641	920139	275020	265345	284619	287593	260222	416965	844458	882959
329	348.087	46932	46421	78682	80079	44569	43642	42515	48651	47623	49355	39361	42851	54816	51107	46780	44940	40621	41149	251522	242446	47515	50282	38373	48139	46111	45410	43355	45073	294810	297317	45587	42318	46208	45458	62188	68008	49193	46560	43032	45931	52616	48488	43183	43441	48568	45117
330	353.089	31175	29600	28475	29850	24152	23761	25850	27436	32573	29725	27617	27700	23684	24927	24901	25981	33251	49978	31072	31289	29075	29133	27823	28481	30118	28155	33250	28148	32538	31315	32479	36361	24482	23443	25837	24453	24801	25178	66879	69037	27093	27360	40833	42171	24548	26084
331	353.233	10890	10002	9936	11132	9932	10484	14420	15091	10733	10391	13476	14417	10603	9986	10446	10424	13956	13747	9923	10131	10690	9953	14169	14701	11460	11659	11465	12585	10103	10040	12238	11156	10356	10488	12151	12847	9622	10049	12792	12155	14454	13213	12818	16506	10225	10183
332	353.306	7322	7747	6858	7148	6149	6632	8204	9499	7038	7323	8835	8822	6711	7129	6807	6615	8366	8116	7373	7117	6738	7428	8347	9284	7025	7352	7391	8876	7253	7390	7014	7245	6345	6156	7390	6886	6467	6589	8118	8869	8022	8459	9062	8756	6750	6809
333	355.322	42800	45127	41995	41916	35900	35808	63440	71476	44849	43961	63201	65630	38441	37743	33389	32416	46725	48582	35570	36323	41051	42927	51345	52706	46981	48926	52671	60632	43387	42135	49981	48946	40036	37288	65428	75001	43050	40464	76058	83984	68939	65167	71688	66429	44131	44283
334	363.034	58696	58251	64478	68352	97417	97105	66985	66630	57131	57243	65917	65083	61249	58456	95081	91848	62100	63111	60202	60470	56525	56516	633306	660353	68211	69185	64460	65119	59698	61112	64234	66533	104195	100782	60282	63511	56981	57839	63190	64750	63127	65839	65833	64356	57893	59775
335	375.131	29154	29077	28849	30569	26817	26980	31070	33626	28576	29206	25838	28329	30664	26326	28156	28209	28962	33723	30567	30435	27943	28384	28183	32106	39330	39542	65680	71942	29880	29723	50776	49472	28244	28190	30994	31269	30914	30336	35826	35099	32361	61610	35566	37426	33254	31183
336	377.031	10885	12517	11863	12032	10807	10459	14199	14527	10981	11601	13903	13045	13185	13341	10144	11349	13040	12726	10710	11370	10319	10480	12561	11498	14977	15558	16348	19251	11380	11559	15077	15399	11063	10610	14171	15394	11903	11409	11871	13694	16808	14518	11893	13430	11102	11336
337	379.013	47518	48250	27156	24838	23920	26113	43428	46027	46801	44367	44838	48982	43690	43239	24399	25966	45075	46435	24587	25922	58096	63780	42612	44176	65337	62944	39992	41670	25241	24547	32272	40714	24240	23822	44150	44367	50235	55395	54269	51584	63897	66798	42402	45664	43278	41294
338	382.173	36921	35082	30659	32062	42795	42636	26333	25953	35227	32937	26810	24340	26399	23133	47530	45848	24792	28015	38380	39630	34789	34617	26130	24300	30443	28874	24024	31951	44177	44681	27590	29531	39848	41700	41296	38861	26242	26430	22810	24341	31663	39408	22918	27163	25992	23995
339	388.064	47227	48818	31099	31031	26458	25782	28699	26381	47690	47481	29561	30502	46543	49054	28148	26708	38907	37974	24546	39575	44744	45155	25913	30768	26507	25112	29393	25161	38929	40414	33106	29496	28309	27824	32199	27725	44852	45547	28188	27569	24255	24327	27601	31172	45835	43770
340	388.947	6162	5876	5668	6018	6066	5323	9169	10664	5960	6117	7081	7161	5932	6133	6154	5948	6981	7305	6044	5998	5832	6287	7176	13211	8700	7923	8729	9608	5958	6122	9998	13218	5672	5825	7255	8432	5992	5740	12199	13247	7864	7574	13921	13817	6444	6072
341	394.005	8767	10673	7911	6963	7445	7406	10053	8737	8101	9286	7792	6715	12453	11945	6824	6718	7606	6920	6698	7296	7795	7787	8768	8563	8567	9382	8401	8675	7404	7285	7917	8546	7399	6979	8157	7678	13233	12649	8099	9619	8857	10088	7968	9563	12555	11570
342	409.348	9235	8390	9486	9505	11917	11530	10945	12209	8690	8714	11092	12522	8677	8240	11524	10113	18190	16061	8993	9146	8315	8235	10084	11039	12510	13643	17173	19507	9809	9262	12280	12416	10664	11182	15859	17038	8141	7393	9344	9821	16744	15168	10293	11078	7332	8610
343	411.01	12945	13297	14898	13264	12385	12414	18689	17414	13839	13581	18740	20646	12713	14108	11580	12397	22678	22557	12847	13300	14089	14229	17453	17156	29809	28124	16485	17624	11821	12239	17183	22061	12950	12519	23974	27142	13076	11411	18834	16454	33462	27787	15497	15990	11684	11969
344	413.343	10598	8862	9668	10416	11580	12055	13348	13194	10814	9405	15364	14547	9713	9983	11694	11302	14626	14329	10185	9781	9552	9563	11263	13240	13084	14327	13145	14034	9539	8638	11307	11587	10941	10430	12247	12061	9895	10332	10369	12486	12627	12354	12083	11880	9311	8378
345	413.378	5107	5077	5439	5761	5265	5318	8107	9305	5867	5555	6497	6634	5215	5395	5095	5232	5948	5796	5372	5117	5035	4965	5990	6126	5945	6966	6299	6962	5659	5400	6418	6186	5560	5249	6507	7953	5219	5363	8488	7335	7589	7663	8339	8391	5573	5784
346	421.075	134947	125786	135710	139329	89716	88775	86666	89680	126268	125174	212512	240693	98199	96124	92393	91631	291334	294079	110936	111674	120568	116467	99375	101661	119189	127407	90175	92859	103712	102292	96761	98364	88277	88819	123758	119631	116963	89680	83173	80779	115768	104691	85525	83492	96886	97966
347	423.162	80704	78181	66295	67104	65710	70174	102144	95829	82703	83453	53705	56423	80124	87213	71388	68907	64625	60702	102230	97272	89325	90616	89229	55134	72995	76554	71261	73311	114178	120005	74475	80290	62936	65159	68036	69424	74313	74789	75033	81650	85580	70358	105804	99435	76394	75094
348	423.326	7878	8131	7469	8493	9207	9021	11655	12248	8397	9236	10644	10038	9309	7767	9162	7925	12194	13323	7829	7722	8840	8350	9568	9928	12321	11200	10831	12086	8326	7712	8760	11607	9027	9044	11221	11877	6983	6979	9905	9856	11439	11729	12173	12347	7433	6570
349	429.374	7936	8584	8501	8087	8407	8173	17617	17644	7910	8022	10175	11241	16672	16902	8309	8263	9306	9317	7662	8288	7988	8095	8721	9638	8432	9140	10026	10233	8552	8200	8971	9374	8338	7969	8427	8842	15226	17881	15862	17004	10502	9502	20317	19429	15253	16055
350	435.13	290365	290454	365890	375476	500232	498727	414278	419823	292807	294944	474097	481832	294968	296332	507106	492693	529735	504185	322042	323430	301887	302154	1883102	1948355	597152	712592	565110	547436	326617	333857	541286	574049	578157	575610	810282	851143	311311	301221	485683	526149	798288	775925	562131	577286	302861	295600
351	441.374	7357	7563	8794	7940	7418	7332	10858	10403	7948	7620	9873	9831	7324	7456	7151	6968	8608	9555	9702	10702	7830	7298	9793	9032	11150	11201	11305	10020	10147	10318	9553	9642	6814	7051	9333	10253	6939	7112	9881	11766	12903	11703	10562	10542	7201	6965
352	442.016	11207	11683	10939	11951	10409	10061	15810	15347	11913	10940	11445	11334	10436	11662	9722	9578	11913	11113	9905	10444	11648	12854	12685	12820	15595	16628	12984	14331	10673	8367	12495	13405	10099	10703	12290	12353	10810	11365	13434	14221	13377	15231	12767	15545	12007	12651
353	445.332	13403	13506	13626	13501	17633	16868	65401	73864	13897	13925	18012	15959	13231	13192	16601	15804	15218	15184	13874	13709	14406	14087	16930	18209	17605	18045	18841	19770	13538	13444	17975	19505	16811	17086	15613	15106	12958	13190	43669	51839	17105	16258	32771	33501	12973	13325
354	447.094	2394795	2421433	822109	796919	635313	629384	456768	457255	2832351	2837024	766288	808413	435873	436588	662841	648809	702214	689737	444548	441935	2332704	2334682	675380	611676	695860	714700	682743	686657	445359	447525	624272	635668	797334	794456	534031	543133	475276	446898	466321	463797	546764	582812	463157	465133	439243	434091
355	455.154	89203	90861	125081	129034	89740	85792	63232	62415	90860	92400	78429	81902	83555	84360	86831	93008	89751	83119	164597	161019	85502	82342	87572	83046	90398	83570	92141	98563	168891	168356	91834	92272	85329	84232	104947	101717	86492	82662	68545	64020	76001	78119	64179	64435	82591	83449
356	457.038	16866	15254	15230	15590	13855	15108	19551	20775	16693	16868	16234	16410	17517	17407	14678	15014	18774	19871	14719	15258	16684	16552	17788	18033	16486	19106	30804	30480	15135	13926	23968	24652	15922	15469	17518	17649	16316	18394	20573	20714	16056	17314	19290	34177	19756	18691
357	463.088	50322	50706	41013	39443	42302	40964	40605	43159	48715	49966	38622	38087	38368	36573	41452	40598	41816	46950	40517	40393	48250	46196	165334	168737	47484	44958	46061	44204	40703	40217	43749	44904	43076	43958	46524	46495	37745	38855	46037	46236	45483	48001	45797	47148	37844	37120
358	463.341	17737	18356	19711	21507	19013	18057	26366	18878	17297	18058	23562	24599	16114	15565	17247	17392	15679	17491	18336	19383	16956	17054	15004	15283	19401	21717	20872	19430	19273	19257	31008	33321	17838	16658	18929	17276	16445	15525	19492	23409	21359	18537	20861	19156	15265	13963
359	464.096	60026	60483	40138	44548	35254	36184	33522	32048	56146	53205	54012	33359	37860	34634	33544	36288	39995	35118	45415	50074	62173	60094	81735	81574	39488	35912	34380	38548	44542	47967	34979	35990	36256	34603	32386	32852	35073	34121	35714	39996	33391	34102	33746	38804	32196	39778
360	479.338	8893	9274	9404	9562	9619	9708	13077	13511	9070	8627	10813	9802	9520	10383	9024	9805	9433	9547	9568	9579	8580	8887	10196	10601	13118	12178	10835	10607	9389	9239	9702	10173	9486	8652	9734	11357	9998	9881	11016	12783	14036	12946	12458	11817	9084	8845
361	495.255	24143	24781	22145	21778	23517	24956	24896	28789	23717	24591	20994	26783	22611	22276	24305	24378	22683	24284	33687	32641	27128	26219	24860	42256	22623	27257	25527	26460	33664	30494	26253	27040	22031	24784	26962	28836	20250	21687	25352	31457	26546	31418	32273	37489	23453	24215
362	503.162	372327	370718	766847	783049	474935	474440	266579	255752	385676	391753	278595	272585	495425	483040	445654	435736	285947	270593	773548	785060	359403	362927	288808	281021	294061	299797	316785	337092	853693	877133	299099	296764	412150	420695	252650	247255	461634	480315	260238	255264	312689	299098	257700	254206	489440	509067
363	545.402	7719	7503	7833	7968	6887	6901	9921	11779	7260	6813	7561	8276	8608	7659	6771	6801	6785	7723	7723	7499	7225	6939	6990	7811	7128	7095	8017	8104	7222	7343	7237	7679	6528	6661	7632	7048	7151	7835	14960	11943	7513	7867	11040	9871	8183	7656
364	559.415	7691	7563	7728	7412	6805	6857	10686	12470	8403	7797	7928	8541	7361	7633	6513	6767	7608	7897	7469	7394	7501	7568	8123	8129	7334	8112	8229	8919	7810	7363	8081	8268	6345	6431	6833	7726	6852	7503	11773	12065	9189	7592	9524	9983	7297	7271
365	562.05	11619	10932	11061	11278	11741	11879	14283	15373	10973	12683	15017	15107	13858	12126	11681	11269	13762	14043	13283	13507	12335	12302	12650	13534	14355	13718	13382	16736	13849	13257	14284	13989	11082	11974	14996	15764	14155	14121	12517	12751	16675	14789	11918	13105	11865	13694
366	565.048	60987	61454	52486	53740	42488	43528	50803	49502	56186	56820	75984	81027	64219	61403	41337	41961	83522	80112	42793	43545	60128	56762	42339	44526	46077	48540	67175	71296	43129	43957	48532	57924	42259	41963	50104	52494	63439	63460	48228	50029	48871	48151	47957	48821	61686	58535
367	576.075	11466	11996	10605	9853	10242	10577	13548	14484	12136	10674	11974	11808	14776	14464	10449	10345	13087	13658	10162	10396	10613	10963	12526	14781	18768	15235	15698	16229	10087	10022	20622	19544	10559	10088	11684	12133	12605	12760	12186	13857	12906	14180	12429	14242	12281	12380
368	588.064	10451	10660	10310	10183	8845	9441	11997	12040	10197	11079	10664	12026	10625	9196	9165	9503	10608	11048	9957	10196	12510	10419	11363	12966	14455	16920	13278	12938	9141	9530	11926	12814	9808	9448	11567	11740	9510	10619	12890	11547	11336	12088	13640	13181	10979	11149
369	600.041	9995	9774	9919	9918	9115	9604	12473	13146	10003	10515	10177	10825	10128	9598	10294	9519	10755	11200	9641	9758	10633	10142	22055	28983	17843	15812	30963	33634	9705	9858	17280	16874	9547	9959	12376	11152	9468	10359	11024	12463	14130	15034	12109	11908	10259	9823
370	606.075	37327	36740	31387	32178	26759	25283	25037	24867	31738	33332	21295	23257	33280	32975	26483	27269	23666	23683	36926	34663	31888	31236	43066	36659	27026	23839	24228	24525	37162	35430	24491	24540	25220	25502	24784	25900	31445	32381	22389	22075	24170	24263	23156	24311	35213	34596
371	609.146	849833	858644	186924	166863	159939	162112	181246	186939	986861	997045	357177	381340	148179	149876	165259	160318	299612	286548	137500	134403	717201	753368	240418	207354	156529	162719	177911	184870	136973	136311	189599	196736	179731	180329	149589	151259	148117	146124	193342	198821	159661	162050	182560	188475	143643	149543
372	627.28	46756	45289	42804	47529	37838	38003	36305	36265	49826	48691	41999	40765	34333	36531	39293	40350	44394	39916	71809	70255	53240	48512	50297	47380	43660	36378	36831	35321	73576	73998	44454	39298	36424	37473	39613	36935	33188	35754	33493	34147	41829	40661	30824	31052	32989	31794
373	634.137	36803	35182	22582	24192	22663	22909	24443	25326	33958	32987	32192	34134	24348	24883	22764	25432	31341	31834	23585	24246	32406	33653	35225	35654	117928	97249	53813	61641	24148	24129	44662	37884	23849	23366	23079	23980	23710	24776	22873	23685	32987	49428	22065	24532	25007	24036
374	735.609	10143	10469	9758	10127	9506	9930	24212	20954	11573	10798	12703	14178	9773	10491	9004	8878	13471	13335	10673	10931	10085	10369	9899	9597	12505	10547	13360	14350	11388	11037	10529	9625	8600	9276	17267	16826	9986	9800	22427	24258	14822	13298	17757	15912	10447	10070
375	749.624	7696	7737	7101	7569	6843	7782	17191	17912	7833	7888	8263	9338	8889	8550	6774	7186	8729	9029	7193	7343	7961	8516	8770	9474	8924	8660	8868	9884	7347	7450	7733	8672	6765	7171	9909	9426	7718	8060	15008	14215	10005	8298	12291	11995	8433	7582
376	779.597	7962	8237	7858	8670	7958	7664	14937	13309	9146	8359	14293	16850	7745	8140	7927	7637	13210	12635	7505	7953	7909	7787	14381	13217	10399	8854	14430	15420	8569	7665	10786	11319	7968	7382	9095	8750	7732	7501	11195	12840	9843	9639	11274	10566	8318	8690
377	788.989	8004	7707	7680	8351	7819	7671	9913	10293	8172	7907	9554	10506	7891	8039	7949	7409	10540	10568	8073	7312	8184	8092	16429	18006	13092	12251	12944	13057	7802	7453	10195	11729	7558	8013	9816	10193	8651	7672	9074	9501	11639	10732	11123	10659	7994	7769
378	850.167	12659	13023	11949	11757	12363	12866	14499	14709	12512	11975	11616	12449	12822	13499	11962	12910	12433	13508	11748	11526	12217	12120	11878	13524	19363	19402	14178	16384	10716	11587	13700	14026	12782	10967	11390	11217	12344	12314	14921	13458	14387	15806	14247	15498	11736	11799
379	851.162	14155	16068	14350	13612	14120	12971	20430	20578	16640	15419	20578	21390	13115	14012	13525	13808	19185	20396	12970	12607	15099	17738	15635	14236	16836	17094	16735	17205	12877	12479	15787	18461	15852	14121	12940	13902	13804	14228	20883	22432	14456	16239	21222	21154	13614	14454
380	853.279	48478	47352	44449	44356	107767	112281	33340	31318	53320	56588	35154	34196	40054	37349	101171	102543	35078	37584	52979	55182	52270	50613	35302	37861	35982	34265	38405	43181	65237	72758	38823	42992	122104	127163	32708	32671	38431	37291	33413	34933	36244	33628	38131	38686	36686	35855
381	860.115	9156	9055	9085	9426	9681	9506	18024	19389	9721	9004	9814	10207	9182	9520	9330	9275	10580	10494	8712	9356	9193	9754	9802	10402	11206	11842	10397	12111	8644	8302	11666	10933	9664	9611	9212	9622	10074	9275	14573	18310	10491	11295	16297	16809	10277	9376
382	862.164	14042	14732	13451	12884	13097	15213	16202	18395	14404	15228	13438	15161	15824	15885	13485	13693	13369	15181	12230	13140	13507	14646	14310	16539	15459	13402	14407	16691	13317	13160	14517	16185	12547	12918	13632	14420	15306	15413	15802	14977	15347	17163	14837	17022	17406	15772
383	884.151	12174	11937	12314	11093	11870	11461	17234	16896	11333	11429	11017	11657	11492	11918	11398	10336	12283	13965	11408	11050	11047	11215	11485	12053	12835	12505	11946	13046	12087	10399	11406	15185	11487	10829	12583	13135	11590	10714	15122	15883	13376	12449	16853	17295	12633	12473
384	976.307	25932	24693	17996	19280	17418	17709	20711	20476	25776	26995	15879	15372	16639	18542	14982	17044	16830	16485	20541	20083	25301	25103	19173	19023	19354	19493	19514	19261	19956	21116	17336	21152	14809	15535	17819	15704	15248	16657	18169	18240	19394	17637	17651	19585	16411	17024
1Ion ID
2Ion m/z
WT: Paraburkholderia phymatum STM815; not: root not inoculated
